# Supplementary material for: De novo assembly and annotation of the Amblyomma hebraeum tick midgut transcriptome response to Ehrlichia ruminantium infection
Source: PLoS Negl Trop Dis. 2023 Aug 14;17(8):e0011554. doi: 10.1371/journal.pntd.0011554 (PMC10449191; doi:10.1371/journal.pntd.0011554)
Supplement: S1 Data — (XLSX) [file pntd.0011554.s004.xlsx]

## Sheet: nymphs
nymph_DEGs_annotated_twice
unigene_id	TPM_Pos	TPM_Neg	log2FC	logCPM	LR	P-Value	FDR	length_x	sseqid	pident	length_y	mismatch	gapopen	qstart	qend	sstart	send	evalue	bitscore	staxids	stitle	Annotations	df2_col3	df2_col4	df2_col5	df2_col6	df2_col7	df2_col8	df2_col9	df2_col10	df2_col11	df2_col12	df2_col0
trinity_SMG_CL5318Contig2_1	13931.5	5.84	11.2816	11.3564	6.02836	0.00140778	0.0165217	674	XP_037268604.1	89.8	59	6	0	231	407	69	127	1.2e-18	90.5	6941	XP_037268604.1 acanthoscurrin-2-like [Rhipicephalus microplus]
trinity_SMG_CL77607Contig1_1	1326.22	2.41	9.12198	7.96874	6.89901	0.000862436	0.00652174	3037	XP_054934363.1	68.2	302	74	5	2717	1812	75	354	7.36e-33	143	34620	XP_054934363.1 uncharacterized protein LOC126543383 [Dermacentor andersoni]
trinity_SMG_CL233Contig5_1	720.28	1.78	8.65284	7.09207	7.23943	0.000713197	0.00369565	1903	XP_037564726.1	65	140	30	3	34	432	1	128	2.09e-20	100	543639	XP_037564726.1 acanthoscurrin-2-like [Dermacentor silvarum]
trinity_FM3_TRINITY_DN71869_c0_g3_i1_1	1603.89	4.69	8.47174	8.24384	6.39373	0.00114524	0.0104348	400
trinity_SMG_TRINITY_DN148906_c0_g1_i1_1	648.1	1.97	8.36364	6.94126	7.15801	0.000746298	0.00456522	2284	XP_037558824.1	60.3	156	33	6	2	385	13	167	3.07e-20	100	543639	XP_037558824.1 shematrin-like protein 2 [Dermacentor silvarum]
trinity_SMG_TRINITY_DN2547_c2_g1_i3_1	831.1	2.69	8.29691	7.29865	6.89331	0.000865188	0.00695652	352
trinity_SMG_TRINITY_DN9983_c0_g1_i1_1	344.35	1.14	8.17753	6.03604	7.68803	0.000555883	0.00152174	2876	KAH7939644.1	89.7	174	18	0	2805	2284	1	174	1.47e-97	315	34632	KAH7939644.1 hypothetical protein HPB52_015538 [Rhipicephalus sanguineus]
trinity_FM3_TRINITY_DN5255_c2_g1_i9_1	5695.53	23.59	8.00069	10.0715	5.14475	0.00233168	0.0332609	359
trinity_SMG_TRINITY_DN28987_c1_g2_i1_1	474.25	2.79	7.4374	6.49731	6.90877	0.00085774	0.00630435	294	XP_049268204.1	70.2	84	24	1	278	27	1	83	9.78e-26	105	34632	XP_049268204.1 keratin-associated protein 21-1-like [Rhipicephalus sanguineus]
trinity_FM3_TRINITY_DN126090_c0_g1_i2_1	186.43	1.18	7.24795	5.167	7.81578	0.000517918	0.00108696	917	XP_050031932.1	59.2	98	39	1	426	716	1	98	2.72e-27	122	34620	XP_050031932.1 venom serine carboxypeptidase-like [Dermacentor andersoni]
trinity_SMG_TRINITY_DN5512_c1_g2_i2_1	259.31	1.74	7.20994	5.63609	7.40909	0.000648952	0.00217391	1681
trinity_SMG_TRINITY_DN34966_c0_g1_i12_1	214.74	1.46	7.17213	5.36808	7.60016	0.000583631	0.00173913	690	XP_037571958.1	73.5	113	19	2	70	405	1	103	1.24e-21	97.8	543639	XP_037571958.1 acanthoscurrin-1-like [Dermacentor silvarum]
trinity_SMG_TRINITY_DN35936_c0_g1_i11_1	1268.44	10.16	7.03896	7.91296	5.71414	0.00168288	0.0221739	1399	XP_049274154.1	98.6	355	5	0	145	1209	12	366	6.06e-266	736	34632	XP_049274154.1 uncharacterized protein LOC119401754, partial [Rhipicephalus sanguineus]		proline rich protein	8.3e-119	433.7	Arthropoda		0					ENOG
trinity_FM0_TRINITY_DN13605_c1_g2_i1_1	145.55	1.08	7.00574	4.81877	7.91186	0.000491118	0.000869565	759	XP_037285442.1	38.9	126	68	2	644	267	1	117	2.82e-12	73.2	6941	XP_037285442.1 uncharacterized protein LOC119178354 [Rhipicephalus microplus]
trinity_SMG_CL1162Contig3_1	537.79	4.39	6.98823	6.68052	6.49182	0.00108372	0.01	3112	XP_037564710.1	86	57	7	1	7	177	65	120	8.05e-17	90.5	543639	XP_037564710.1 chorion class B protein L11-like [Dermacentor silvarum]
trinity_SMG_TRINITY_DN3200_c0_g2_i1_1	240.61	2.06	6.87401	5.53205	7.25147	0.000708431	0.00347826	1827	XP_054918061.1	82.7	110	13	1	28	357	1	104	1.57e-21	101	34620	XP_054918061.1 holotricin-3-like [Dermacentor andersoni]
trinity_SMG_TRINITY_DN5403_c0_g1_i7_1	170.46	1.55	6.7597	5.04394	7.55268	0.000599208	0.00195652	559	AAY66991.1	98	50	1	0	184	333	2	51	1.06e-24	101	6945;34602;140564	AAY66991.1 ribosomal protein L39 [Ixodes scapularis]	Rpl39	Ribosomal L39 protein	4.1e-19	99.8	Nematocera		4	F:GO:0003723; P:GO:0002181; C:GO:0022625; F:GO:0003735	F:RNA binding; F:structural constituent of ribosome; P:cytoplasmic translation; C:cytosolic large ribosomal subunit	K02924	map03010	COG,KOG,ENOG
trinity_SMG_TRINITY_DN1174_c1_g1_i2_1	1012.94	10.12	6.72011	7.59209	5.68552	0.00171055	0.0228261	2701	XP_037524645.1	97.3	369	10	0	309	1415	1	369	8.35e-263	745	34632	XP_037524645.1 uncharacterized protein LOC119401755 [Rhipicephalus sanguineus]
trinity_SMG_CL72029Contig1_1	333.49	4.1	6.39471	6.00224	6.54539	0.00105156	0.00913043	424
trinity_SMG_TRINITY_DN18337_c0_g1_i2_1	1446.37	18.66	6.35954	8.10841	5.13596	0.00234351	0.0334783	1391	XP_050050349.1	63.1	287	78	3	1142	366	2	288	1.13e-16	92.4	34620	XP_050050349.1 elastin-like [Dermacentor andersoni]
trinity_SMG_CL15407Contig1_1	1033.86	19.15	5.83805	7.63284	4.98689	0.002554	0.0363043	2411	XP_037564729.1	88.7	62	7	0	214	399	72	133	1.06e-17	92.4	543639	XP_037564729.1 acanthoscurrin-2 [Dermacentor silvarum]
trinity_SMG_CL27979Contig1_1	120.54	2.18	5.80055	4.56775	7.18546	0.000734967	0.00434783	4850	XP_037508542.1	78.2	330	64	3	1655	2635	1	325	1.99e-155	487	34632	XP_037508542.1 uncharacterized protein LOC119385054 [Rhipicephalus sanguineus]
trinity_SMG_TRINITY_DN57932_c0_g1_i2_1	63.32	1.1	5.78284	3.67463	8.11498	0.00043901	0.000434783	2009	XP_050038086.2	58.6	572	236	1	1849	134	1	571	1.63e-256	729	34620	XP_050038086.2 putative phospholipase B-like 2 [Dermacentor andersoni]
trinity_MM0_TRINITY_DN4148_c0_g1_i12_1	61.52	1.14	5.69511	3.63674	8.05083	0.000454829	0.000652174	1602	KAH6943199.1	98.4	122	2	0	1001	636	67	188	1.99e-73	242	266040	KAH6943199.1 hypothetical protein HPB50_017156 [Hyalomma asiaticum]
trinity_SMG_CL1Contig2074_1	100.03	2	5.64886	4.30946	7.30805	0.000686465	0.00282609	3284	KAH7951076.1	87.9	173	21	0	1914	1396	306	478	1.03e-90	310	34632	KAH7951076.1 hypothetical protein HPB52_004707 [Rhipicephalus sanguineus]
trinity_FM0_SCL30Contig68_1	113.46	2.5	5.52607	4.48807	6.99994	0.000815125	0.00521739	1961	ACF35525.1	89.6	106	11	0	357	40	84	189	5.27e-61	213	34621	ACF35525.1 putative cathepsin B-like cysteine protease form 1, partial [Dermacentor variabilis]
trinity_SMG_CL38668Contig1_1	50.53	1.2	5.34516	3.37647	7.79226	0.000524704	0.00130435	554	KAH7933852.1	69.8	172	47	1	552	52	253	424	1.16e-76	246	543639	KAH7933852.1 hypothetical protein HPB49_018225 [Dermacentor silvarum]
trinity_SMG_TRINITY_DN17370_c0_g2_i3_1	355.5	9.45	5.30734	6.11237	5.51972	0.00188033	0.0267391	2046
trinity_SMG_TRINITY_DN159_c0_g1_i14_1	302.73	8.26	5.26698	5.88387	5.66831	0.00172741	0.0236957	445
trinity_SMG_CL29702Contig1_1	252.31	7.34	5.17184	5.6266	5.74549	0.0016531	0.0215217	2641	XP_037508544.1	86.8	159	18	2	429	905	1	156	7.02e-76	255	34632	XP_037508544.1 uncharacterized protein LOC119385055 isoform X2 [Rhipicephalus sanguineus]
trinity_MM0_TRINITY_DN512791_c0_g1_i1_1	100.93	3.04	5.08792	4.33497	6.72938	0.000948376	0.0076087	318
trinity_SMG_TRINITY_DN15486_c0_g1_i1_1	133.79	4.33	5.00142	4.73267	6.26644	0.00123046	0.0123913	1760	XP_037502531.1	83.1	255	43	0	124	888	14	268	3.36e-151	446	34632	XP_037502531.1 elongation of very long chain fatty acids protein AAEL008004 [Rhipicephalus sanguineus]		Elongation of very long chain fatty acids protein	2.7e-51	209.1	Diptera	EC:2.3.1.199	7	P:GO:0042761; P:GO:0019367; F:GO:0009922; C:GO:0005789; P:GO:0030148; P:GO:0034626; P:GO:0034625	F:fatty acid elongase activity; P:very long-chain fatty acid biosynthetic process; P:fatty acid elongation, monounsaturated fatty acid; P:sphingolipid biosynthetic process; P:fatty acid elongation, saturated fatty acid; P:fatty acid elongation, polyunsaturated fatty acid; C:endoplasmic reticulum membrane	K10250	map00062,map01110	KOG,ENOG
trinity_SMG_CL74090Contig1_1	59.43	1.91	4.96119	3.6068	7.32017	0.00068185	0.0023913	1790
trinity_SMG_CL125Contig3_1	56.52	1.88	4.91029	3.53993	7.29406	0.000691828	0.00326087	3840	KAG0439132.1	51.8	112	54	0	3207	2872	4	115	3.26e-28	127	34615	KAG0439132.1 hypothetical protein HPB47_016745, partial [Ixodes persulcatus]
trinity_SMG_CL1741Contig2_1	37.44	1.23	4.88161	2.98805	7.30361	0.000688162	0.00304348	1254
trinity_SMG_CL3174Contig1_1	73.88	2.56	4.87541	3.90815	6.96152	0.000832812	0.00565217	8135	XP_037560443.1	73.2	873	199	8	753	3287	9	874	0	1239	543639	XP_037560443.1 nose resistant to fluoxetine protein 6 [Dermacentor silvarum]
trinity_SMG_CL8894Contig1_1	73.46	2.57	4.86184	3.90072	6.9568	0.000835013	0.00586957	681
trinity_FM3_TRINITY_DN1694_c0_g1_i4_1	41.75	1.45	4.82186	3.13453	7.31054	0.000685511	0.0026087	2694
trinity_SMG_CL4709Contig2_1	34.91	1.21	4.80239	2.89839	7.18679	0.000734424	0.00413043	4034	KAH9372365.1	80.6	278	53	1	80	910	1	278	1.15e-160	493	44386	KAH9372365.1 hypothetical protein HPB48_012960 [Haemaphysalis longicornis]
trinity_SMG_TRINITY_DN118806_c0_g1_i1_1	116.82	4.49	4.75507	4.55002	6.15812	0.0013081	0.015	404
trinity_SMG_CL1741Contig1_1	28.76	1.02	4.74465	2.64825	7.19823	0.000729755	0.00391304	1496	WP_265430091.1	34.9	295	176	7	471	1328	227	514	3.93e-25	122	573	WP_265430091.1 reverse transcriptase domain-containing protein, partial [Klebsiella pneumoniae]
trinity_SMG_TRINITY_DN561_c0_g1_i1_1	45.8	1.74	4.71181	3.26208	7.13174	0.000757311	0.00478261	2732	XP_037282343.1	94	83	5	0	2362	2114	116	198	1.99e-18	98.2	6941	XP_037282343.1 elastin-like [Rhipicephalus microplus]
trinity_SMG_CL43952Contig1_1	414.96	17.78	4.62765	6.3547	4.67713	0.00305668	0.0432609	1246	XP_050049976.1	78.7	127	26	1	778	401	1	127	2.92e-63	210	34620	XP_050049976.1 uncharacterized protein LOC126545969 isoform X2 [Dermacentor andersoni]
trinity_SMG_CL59256Contig1_1	186.29	8.19	4.57895	5.21497	5.46463	0.00194051	0.0284783	5107	XP_037527183.1	81	442	82	2	405	1724	1	442	1.43e-125	412	34632	XP_037527183.1 uncharacterized protein DDB_G0271670 isoform X1 [Rhipicephalus sanguineus]
trinity_SMG_CL70700Contig1_1	29.41	1.2	4.5668	2.68327	6.98507	0.000821924	0.00543478	877
trinity_SMG_TRINITY_DN6555_c0_g1_i2_1	33.51	1.41	4.54272	2.85383	6.89649	0.000863651	0.00673913	2818	XP_037279936.1	89.6	96	10	0	2161	1874	2	97	3.74e-30	127	6941	XP_037279936.1 protein FAM98B-like [Rhipicephalus microplus]
trinity_SMG_TRINITY_DN29_c10_g1_i1_1	154.22	7.02	4.52525	4.94977	5.56481	0.0018325	0.0254348	763	XP_040062045.1	87.3	110	14	0	710	381	1	110	4.42e-31	125	6945	XP_040062045.1 glycine-rich protein 23-like [Ixodes scapularis]
trinity_SMG_TRINITY_DN3087_c0_g1_i5_1	22.53	1.03	4.3816	2.35168	7.07205	0.000782958	0.005	2504	XP_050043761.1	81.9	171	28	2	2320	1814	5	174	2.36e-76	256	34620	XP_050043761.1 uncharacterized protein LOC126540992 [Dermacentor andersoni]
trinity_SMG_TRINITY_DN7617_c0_g1_i3_1	130.35	6.58	4.3745	4.71916	5.57546	0.00182139	0.0252174	4781	KAH7965912.1	81.9	226	40	1	4365	3691	1	226	1.53e-112	366	543639	KAH7965912.1 hypothetical protein HPB49_012127 [Dermacentor silvarum]
trinity_SMG_TRINITY_DN935_c0_g1_i5_1	44.74	2.36	4.26482	3.24873	6.59654	0.00102177	0.00847826	350	XP_050029203.1	80.3	76	15	0	229	2	1	76	5.01e-31	121	34620	XP_050029203.1 3-oxoacyl-[acyl-carrier-protein] reductase FabG-like [Dermacentor andersoni]
trinity_SMG_TRINITY_DN7851_c0_g1_i7_1	43.69	2.37	4.22487	3.21879	6.54188	0.00105364	0.00934783	3314	XP_037562926.1	80.2	626	91	4	311	2170	1	599	0	973	543639	XP_037562926.1 probable chitinase 2 isoform X1 [Dermacentor silvarum]
trinity_SMG_CL467Contig1_1	191.3	11.19	4.17294	5.27108	4.94034	0.00262368	0.0376087	598	XP_054931333.1	69.2	78	19	2	526	293	1	73	2.26e-23	102	34620	XP_054931333.1 uncharacterized protein LOC129386922 [Dermacentor andersoni]
trinity_SMG_CL30608Contig1_1	92.72	5.57	4.11899	4.25457	5.67893	0.00171698	0.0230435	3312	XP_050035501.1	82.5	183	26	3	3276	2746	4	186	3.33e-86	287	34620	XP_050035501.1 uncharacterized protein LOC126531812 [Dermacentor andersoni]
trinity_SMG_CL4709Contig3_1	406.83	26.85	4.00796	6.356	4.0022	0.00454409	0.0486957	601	KAH9372365.1	87.1	171	21	1	91	600	1	171	1.64e-107	320	44386	KAH9372365.1 hypothetical protein HPB48_012960 [Haemaphysalis longicornis]		fatty acid elongation, monounsaturated fatty acid	1.9e-25	122.5	Bilateria	EC:2.3.1.199	11	P:GO:0042761; P:GO:0019367; F:GO:0009922; C:GO:0005789; P:GO:0007618; P:GO:0007619; P:GO:0048609; P:GO:0042810; P:GO:0030148; P:GO:0034626; P:GO:0034625	F:fatty acid elongase activity; P:very long-chain fatty acid biosynthetic process; P:courtship behavior; P:mating; P:fatty acid elongation, monounsaturated fatty acid; P:sphingolipid biosynthetic process; P:multicellular organismal reproductive process; P:fatty acid elongation, saturated fatty acid; P:fatty acid elongation, polyunsaturated fatty acid; P:pheromone metabolic process; C:endoplasmic …	K10249	map00062,map01110	KOG,ENOG
trinity_SMG_CL76277Contig1_1	22.51	1.39	3.9901	2.36875	6.56701	0.00103886	0.00891304	3859	KAH9362511.1	95.7	138	6	0	2226	2639	316	453	8.44e-67	245	44386	KAH9362511.1 hypothetical protein HPB48_015575 [Haemaphysalis longicornis]		Myosin tail	3.8e-07	62	Diptera		0					COG,KOG,ENOG
trinity_SMG_TRINITY_DN2835_c1_g1_i2_1	18.31	1.11	3.98787	2.11411	6.6684	0.000981374	0.00782609	440	WP_265430091.1	53.1	113	52	1	426	91	405	517	6.65e-24	108	573	WP_265430091.1 reverse transcriptase domain-containing protein, partial [Klebsiella pneumoniae]
trinity_SMG_TRINITY_DN5162_c0_g1_i3_1	38.89	2.51	3.97882	3.0763	6.21484	0.00126683	0.0136957	1104	KAH6929776.1	81.4	188	35	0	147	710	346	533	6.04e-104	327	266040	KAH6929776.1 hypothetical protein HPB50_005863 [Hyalomma asiaticum]
trinity_MM2_TRINITY_DN57311_c1_g1_i3_1	64.87	4.31	3.96494	3.7689	5.95489	0.00146765	0.0178261	1243	XP_050027246.1	62.4	141	53	0	917	495	1	141	1.16e-53	186	34620	XP_050027246.1 uncharacterized protein LOC126522524 [Dermacentor andersoni]
trinity_SMG_CL2846Contig1_1	46.47	3.06	3.96188	3.31538	6.18502	0.00128836	0.0145652	3416	XP_037523862.1	71.1	76	19	1	219	446	1	73	1.34e-24	112	34632	XP_037523862.1 uncharacterized protein C1orf53 [Rhipicephalus sanguineus]		Chromosome 1 open reading frame 53	0.0044	46.6	Rhabditida		0					ENOG
trinity_FM0_TRINITY_DN6225_c0_g1_i13_1	29.03	1.9	3.9377	2.69535	6.21841	0.00126429	0.0134783	4307
trinity_SMG_TRINITY_DN22877_c0_g1_i9_1	52.24	3.53	3.93198	3.47527	6.08277	0.00136507	0.016087	302	KAH7950756.1	51.3	80	38	1	2	238	45	124	5.36e-16	78.6	34632	KAH7950756.1 hypothetical protein HPB52_000641 [Rhipicephalus sanguineus]
trinity_SMG_CL1Contig1084_1	18.43	1.18	3.91794	2.12573	6.60543	0.00101668	0.00804348	967
trinity_SMG_TRINITY_DN229226_c0_g1_i10_1	20.18	1.31	3.9114	2.23717	6.51105	0.00107206	0.00956522	438
trinity_SMG_TRINITY_DN443_c0_g2_i1_1	160.15	11.58	3.86784	5.03682	4.70165	0.00301337	0.0426087	985	KAH9372365.1	78	218	39	2	3	653	74	283	1.19e-121	361	44386	KAH9372365.1 hypothetical protein HPB48_012960 [Haemaphysalis longicornis]
trinity_SMG_TRINITY_DN61065_c0_g1_i2_1	40.62	2.92	3.83308	3.14277	6.09496	0.00135568	0.0154348	2045	XP_037514107.1	56.8	273	113	2	192	995	13	285	1.05e-98	315	34632	XP_037514107.1 techylectin-5A [Rhipicephalus sanguineus]
trinity_SMG_TRINITY_DN6305_c0_g1_i27_1	128.9	9.61	3.8207	4.73357	4.86001	0.00274861	0.0391304	899	XP_037577201.1	43.7	206	111	4	123	740	1	201	1.4e-47	169	543639	XP_037577201.1 uncharacterized protein LOC119459562 [Dermacentor silvarum]
trinity_SMG_TRINITY_DN43459_c0_g1_i11_1	19.37	1.35	3.8131	2.19233	6.42467	0.00112546	0.0102174	3998	XP_037291629.1	83	418	64	6	3768	2530	1	416	5.63e-216	642	6941	XP_037291629.1 protein mono-ADP-ribosyltransferase PARP4-like [Rhipicephalus microplus]
trinity_SMG_TRINITY_DN2150_c0_g1_i13_1	93.43	7.1	3.7869	4.28486	5.20523	0.0022519	0.0321739	2505	XP_037563991.1	81.1	549	93	4	492	2123	1	543	0	894	543639	XP_037563991.1 motile sperm domain-containing protein 2-like isoform X2 [Dermacentor silvarum]
trinity_SMG_CL13815Contig1_1	18.05	1.31	3.75149	2.10987	6.34895	0.0011745	0.0108696	5521	XP_050039291.2	78.4	393	66	6	5443	4274	1	377	7.7e-117	386	34620	XP_050039291.2 mediator of RNA polymerase II transcription subunit 25-like [Dermacentor andersoni]
trinity_SMG_CL426Contig1_1	30.98	2.34	3.74796	2.79101	5.92159	0.00149564	0.018913	831	KAH7943402.1	63.5	167	59	2	169	663	1	167	7.36e-73	231	34632	KAH7943402.1 hypothetical protein HPB52_007805 [Rhipicephalus sanguineus]		Trypsin Inhibitor like cysteine rich domain	4.3e-14	84.7	Nematoda		0					KOG,ENOG
trinity_SMG_TRINITY_DN769_c0_g2_i4_1	120	9.47	3.73847	4.63844	4.82549	0.00280419	0.0404348	3001	KAH9380848.1	62.2	373	105	5	2402	1284	53	389	1.35e-68	246	44386	KAH9380848.1 hypothetical protein HPB48_017764 [Haemaphysalis longicornis]
trinity_SMG_TRINITY_DN1462_c2_g1_i11_1	37.27	2.86	3.73796	3.03442	5.91029	0.00150527	0.0191304	2479	XP_054929990.1	93.4	287	19	0	134	994	36	322	5.19e-190	555	34620	XP_054929990.1 elongation of very long chain fatty acids protein 7-like isoform X1 [Dermacentor andersoni]
trinity_SMG_TRINITY_DN15_c0_g1_i1_1	111.06	8.8	3.73128	4.53028	4.89855	0.00268792	0.0384783	4588
trinity_SMG_TRINITY_DN10740_c2_g1_i1_1	225.93	18.38	3.70337	5.53599	4.1511	0.00416074	0.0480435	663	XP_049511736.1	79.2	106	18	2	31	345	1	103	2.94e-27	112	543639	XP_049511736.1 acanthoscurrin-1-like [Dermacentor silvarum]
trinity_FM0_TRINITY_DN5979_c0_g1_i22_1	17.82	1.35	3.69355	2.09785	6.31551	0.00119686	0.0113043	6545	XP_050035154.1	94	168	10	0	2230	2733	1252	1419	2.32e-81	310	34620	XP_050035154.1 protein TANC2-like isoform X4 [Dermacentor andersoni]		Zinc ion binding	2.9e-19	102.1	Insecta		14	P:GO:0007520; P:GO:0002066; F:GO:0008307; P:GO:0007298; P:GO:0051674; P:GO:0001655; P:GO:0061327; P:GO:0044703; P:GO:0040011; C:GO:0009986; P:GO:0045214; C:GO:0030018; C:GO:0005912; F:GO:0050839	P:myoblast fusion; P:localization of cell; C:Z disc; F:cell adhesion molecule binding; P:border follicle cell migration; P:multi-organism reproductive process; P:urogenital system development; P:sarcomere organization; C:adherens junction; C:cell surface; P:locomotion; P:anterior Malpighian tubule development; P:columnar/cuboidal epithelial cell development; F:structural constituent of muscle			COG,KOG,ENOG
trinity_FM3_TRINITY_DN23686_c0_g1_i5_1	13.65	1.01	3.68877	1.78286	6.59305	0.00102378	0.00869565	817
trinity_SMG_TRINITY_DN207437_c0_g1_i1_1	18.01	1.4	3.66079	2.11277	6.22584	0.00125899	0.0132609	686	XP_037554643.1	88.9	162	18	0	488	3	24	185	1.18e-108	320	543639	XP_037554643.1 lysozyme c-1-like [Dermacentor silvarum]
trinity_SMG_TRINITY_DN4673_c1_g1_i2_1	22.08	1.77	3.64031	2.36529	6.09471	0.00135587	0.0156522	2011
trinity_SMG_CL8605Contig1_1	133.39	11.4	3.62663	4.7952	4.54457	3.02335e-05	0.000217391	759	XP_037286474.1	59	173	60	2	691	176	1	163	1.82e-71	226	6941	XP_037286474.1 mucin-6-like [Rhipicephalus microplus]
trinity_FM0_CL2679Contig1_1	264.41	22.74	3.62499	5.76564	3.9193	0.00477346	0.0493478	726
trinity_SMG_TRINITY_DN3066_c0_g1_i6_1	64.82	5.53	3.61352	3.7907	5.41898	0.00199189	0.0295652	7412	XP_049528952.1	86.9	763	93	4	7345	5069	4	763	0	1312	543639	XP_049528952.1 nose resistant to fluoxetine protein 6 [Dermacentor silvarum]
trinity_SMG_CL54884Contig1_1	38.13	3.25	3.59383	3.07451	5.67734	0.00171854	0.0232609	6353	XP_037554461.1	77.4	159	35	1	5540	5067	1	159	6.44e-72	249	543639	XP_037554461.1 uncharacterized protein LOC119431075 [Dermacentor silvarum]
trinity_SMG_TRINITY_DN1839_c0_g1_i10_1	47.23	4.08	3.58485	3.36164	5.64492	0.0017506	0.0241304	4889	XP_049523603.1	81.5	173	22	3	4272	3778	1	171	4.48e-66	233	543639	XP_049523603.1 uncharacterized protein LOC119454044 [Dermacentor silvarum]
trinity_SMG_TRINITY_DN63375_c0_g1_i1_1	12.58	1.03	3.54697	1.69827	6.49244	0.00108334	0.00978261	3748	XP_054931656.1	66.2	151	41	1	3570	3148	4	154	1.05e-45	173	34620	XP_054931656.1 uncharacterized protein LOC129387031 [Dermacentor andersoni]
trinity_MM2_CL8287Contig1_1	68.02	6.09	3.54678	3.86194	5.27436	0.00216417	0.031087	2990	XP_054932031.1	64.1	117	42	0	2938	2588	1	117	2.27e-36	145	34620	XP_054932031.1 uncharacterized protein LOC129387251 [Dermacentor andersoni]
trinity_FM0_TRINITY_DN6084_c0_g1_i21_1	78.64	7.27	3.50509	4.06559	4.99382	0.0025438	0.036087	1558	XP_037574212.1	84	257	41	0	1077	307	109	365	8.81e-147	442	543639	XP_037574212.1 cytochrome P450 3A43-like [Dermacentor silvarum]
trinity_FM0_TRINITY_DN55_c5_g2_i1_1	13.54	1.2	3.45463	1.78856	6.26661	0.00123035	0.0121739	605	XP_054931333.1	71.6	74	16	2	232	11	1	69	6.7e-23	101	34620	XP_054931333.1 uncharacterized protein LOC129386922 [Dermacentor andersoni]
trinity_FM3_CL8348Contig1_1	12.73	1.14	3.4331	1.71934	6.302	0.00120602	0.0117391	2290
trinity_SMG_TRINITY_DN1273_c0_g1_i6_1	11.43	1.02	3.42255	1.59884	6.30603	0.00120328	0.0115217	1636	WP_265430091.1	31.7	356	166	7	726	1616	227	564	5.02e-23	116	573	WP_265430091.1 reverse transcriptase domain-containing protein, partial [Klebsiella pneumoniae]
trinity_SMG_TRINITY_DN9277_c0_g1_i9_1	28.06	2.69	3.41447	2.68631	5.50055	0.00190105	0.0273913	479
trinity_SMG_TRINITY_DN5965_c0_g1_i1_1	49.46	4.87	3.40309	3.43807	5.33288	0.00209267	0.0304348	438
trinity_SMG_CL1Contig9858_1	46.01	4.53	3.40065	3.34062	5.37192	0.00204635	0.03	5663	XP_037558790.1	94.5	145	8	0	2232	2666	246	390	1.71e-84	295	543639	XP_037558790.1 acyl-coenzyme A diphosphatase NUDT19-like isoform X2 [Dermacentor silvarum]
trinity_SMG_CL5927Contig1_1	13.02	1.2	3.39865	1.74748	6.25153	0.00124086	0.0128261	5688	XP_050023940.1	84	649	104	0	5103	3157	1	649	0	1167	34620	XP_050023940.1 uncharacterized protein LOC126518130 [Dermacentor andersoni]
trinity_SMG_TRINITY_DN4447_c0_g1_i6_1	20.08	1.93	3.38741	2.26519	5.73127	0.00166655	0.0217391	731
trinity_SMG_CL62095Contig1_1	61.69	6.21	3.37855	3.7412	5.11964	0.00236565	0.033913	1905
trinity_SMG_CL8466Contig1_1	82.85	8.42	3.37179	4.14887	4.71618	0.00298801	0.0421739	409	KAH6942289.1	81.7	82	14	1	409	164	169	249	1.16e-42	151	266040	KAH6942289.1 hypothetical protein HPB50_003168 [Hyalomma asiaticum]
trinity_SMG_CL1Contig10259_1	11.83	1.11	3.36286	1.64141	6.19421	0.00128169	0.013913	1202	WP_265416964.1	36.5	203	95	5	154	702	562	750	1.8e-15	91.3	573	WP_265416964.1 reverse transcriptase family protein, partial [Klebsiella pneumoniae]
trinity_SMG_TRINITY_DN29278_c0_g1_i4_1	105.66	10.93	3.3508	4.48994	4.38696	0.00362148	0.0469565	1348	XP_037554912.1	87.7	138	17	0	433	846	1	138	2.68e-75	242	543639	XP_037554912.1 uncharacterized protein LOC119431469 [Dermacentor silvarum]
trinity_SMG_TRINITY_DN5790_c0_g2_i6_1	20	1.98	3.34707	2.26339	5.65873	0.00173687	0.023913	1874	KAH7962705.1	55.6	117	46	3	1408	1073	1	116	5.28e-23	106	34632	KAH7962705.1 hypothetical protein HPB52_017588 [Rhipicephalus sanguineus]
trinity_SMG_TRINITY_DN252479_c0_g1_i1_1	19.19	1.91	3.33649	2.21325	5.70335	0.00169325	0.0223913	2663
trinity_SMG_TRINITY_DN230415_c0_g1_i11_1	15.55	1.54	3.32403	1.96008	5.95275	0.00146944	0.0180435	1174	KAH6946980.1	86.9	183	24	0	633	85	39	221	1.83e-104	318	266040	KAH6946980.1 hypothetical protein HPB50_016403 [Hyalomma asiaticum]
trinity_SMG_TRINITY_DN75_c0_g1_i6_1	13.85	1.36	3.32301	1.82426	6.01642	0.00141734	0.0169565	2123	XP_037530073.1	58.5	147	44	4	304	696	4	149	3.46e-45	169	34632	XP_037530073.1 uncharacterized protein LOC119407259 [Rhipicephalus sanguineus]
trinity_SMG_CL507Contig1_1	14.3	1.42	3.31175	1.86235	6.01682	0.00141702	0.0167391	3058	XP_037499454.1	85.1	538	80	0	688	2301	1	538	0	926	34632	XP_037499454.1 lysophosphatidylcholine acyltransferase 1 isoform X1 [Rhipicephalus sanguineus]	LPCAT2	Lysophosphatidylcholine acyltransferase	1.8e-88	333.6	Bilateria	EC:2.3.1.23; EC:2.3.1.67	26	F:GO:0003841; P:GO:0006654; F:GO:0047184; P:GO:0065008; P:GO:0097164; P:GO:0043312; C:GO:0005795; P:GO:0045732; P:GO:0061024; C:GO:0005811; P:GO:0036148; P:GO:2001246; F:GO:0047144; P:GO:0006663; F:GO:0047191; F:GO:0047192; P:GO:0006805; P:GO:0043129; P:GO:0001894; P:GO:0036151; C:GO:0035577; P:GO:0060041; C:GO:0005886; C:GO:0005789; F:GO:0047159; P:GO:0030258	P:retina development in camera-type eye; C:lipid droplet; P:phosphatidylcholine acyl-chain remodeling; F:1-alkylglycerophosphocholine O-acetyltransferase activity; P:lipid modification; P:neutrophil degranulation; P:ammonium ion metabolic process; P:xenobiotic metabolic process; F:1-acylglycerophosphocholine O-acyltransferase activity; P:phosphatidic acid biosynthetic process; P:negative regulati…	K13510	map00564,map00565,map01100	COG,KOG,ENOG
trinity_FM0_CL37078Contig1_1	63.91	6.75	3.31151	3.79549	4.94697	0.00261364	0.0373913	1879	DAA34250.1	97.4	154	4	0	1320	859	1	154	2.36e-92	292	34610	DAA34250.1 TPA: ecdysone-induced protein 63F 1, partial [Amblyomma variegatum]
trinity_FM0_CL48808Contig1_1	13.33	1.32	3.30757	1.78119	6.0538	0.00138764	0.0163043	2481	NXQ49752.1	91.8	368	30	0	1350	247	9	376	7.71e-238	679		NXQ49752.1 ACTG protein [Catharus fuscescens]			3.1e-47	196.1	Vertebrata		0					ENOG
trinity_SMG_TRINITY_DN738_c0_g1_i27_1	10.68	1.04	3.3008	1.53251	6.18706	0.00128688	0.0143478	4446	XP_037528803.1	96.3	652	23	1	3695	1740	1	651	0	1281	34632	XP_037528803.1 protein O-linked-mannose beta-1,2-N-acetylglucosaminyltransferase 1 [Rhipicephalus sanguineus]
trinity_MM2_TRINITY_DN351344_c0_g1_i1_1	44.6	4.73	3.29523	3.30764	5.19265	0.00226826	0.0326087	1738
trinity_SMG_TRINITY_DN11564_c0_g1_i14_1	10.91	1.07	3.29464	1.55637	6.12596	0.00133211	0.0152174	842
trinity_SMG_TRINITY_DN2357_c0_g1_i2_1	15.04	1.52	3.29369	1.92298	5.95975	0.00146361	0.0176087	2053	KAH6922778.1	86.2	109	11	3	661	341	22	128	1.25e-48	179	266040	KAH6922778.1 hypothetical protein HPB50_018991 [Hyalomma asiaticum]
trinity_SMG_TRINITY_DN133654_c0_g3_i1_1	35.3	3.75	3.28385	2.99687	5.22331	0.00222861	0.0315217	380
trinity_SMG_TRINITY_DN75502_c0_g1_i1_1	43.27	4.7	3.26061	3.27003	5.17113	0.00229653	0.0330435	868	XP_037582244.1	81.5	54	10	0	631	470	50	103	5.68e-16	84.7	543639	XP_037582244.1 uncharacterized protein LOC119465808 [Dermacentor silvarum]
trinity_SMG_TRINITY_DN1862_c8_g1_i3_1	25.71	2.83	3.21892	2.59016	5.30077	0.0021316	0.0306522	1003	XP_050030082.1	57.1	259	104	3	93	869	1	252	4.03e-94	290	34620	XP_050030082.1 uncharacterized protein LOC126526183 [Dermacentor andersoni]
trinity_SMG_TRINITY_DN4005_c0_g1_i34_1	147.56	16.86	3.21283	4.97249	3.84181	0.00499894	0.0499	2331	XP_050035966.1	79.5	561	115	0	2016	334	1	561	0	928	34620	XP_050035966.1 acetylcholinesterase-like [Dermacentor andersoni]
trinity_FM0_SCL6Contig2039_1	12.14	1.29	3.20412	1.6825	5.9884	0.00144003	0.0171739	814
trinity_SMG_TRINITY_DN2199_c2_g1_i5_1	12.8	1.38	3.19104	1.74375	5.94356	0.00147711	0.0182609	6222	XP_049272125.1	57.9	887	26	2	4823	2163	5	544	0	935	34632	XP_049272125.1 protein turtle isoform X5 [Rhipicephalus sanguineus]
trinity_SMG_TRINITY_DN36438_c1_g3_i1_1	21.52	2.41	3.18444	2.36805	5.40692	0.00200571	0.0297826	1062
trinity_SMG_TRINITY_DN15709_c0_g1_i1_1	126.98	15.09	3.15505	4.76628	3.89731	0.00483636	0.0495652	1840	KAH6930126.1	91.6	95	8	0	1721	1437	1	95	3.22e-44	164	266040	KAH6930126.1 hypothetical protein HPB50_009934 [Hyalomma asiaticum]
trinity_MM2_TRINITY_DN3737_c1_g1_i6_1	11.57	1.28	3.14564	1.63312	5.8556	0.00155276	0.0202174	3312	XP_037574413.1	97.7	443	10	0	267	1595	1	443	0	896	543639	XP_037574413.1 phosphatidylinositol 4-kinase type 2-beta [Dermacentor silvarum]
trinity_SMG_CL41722Contig1_1	11.23	1.26	3.12369	1.60164	5.84175	0.00156502	0.0208696	1520	KAH9383464.1	50	66	33	0	591	788	12	77	3.54e-11	71.2	44386	KAH9383464.1 hypothetical protein HPB48_024973 [Haemaphysalis longicornis]
trinity_MM0_TRINITY_DN10339_c0_g1_i1_1	20.4	2.44	3.09082	2.30987	5.2856	0.00215025	0.0308696	333	XP_037502403.1	79.2	77	14	1	49	273	5	81	4.5e-33	120	34632	XP_037502403.1 short neuropeptide F [Rhipicephalus sanguineus]	sNPF	regulation of response to extracellular stimulus	0.011	45.8	Insecta		19	P:GO:0010469; P:GO:0008343; P:GO:0007275; P:GO:0010906; P:GO:0070374; P:GO:0032095; P:GO:0007218; C:GO:0043025; P:GO:0007623; P:GO:0090062; P:GO:0040018; P:GO:0001934; P:GO:0045793; C:GO:0030424; F:GO:0071855; P:GO:0008340; C:GO:0005615; P:GO:0030536; F:GO:0005184	P:larval feeding behavior; P:neuropeptide signaling pathway; P:multicellular organism development; P:adult feeding behavior; P:circadian rhythm; C:extracellular space; P:positive regulation of ERK1 and ERK2 cascade; F:neuropeptide receptor binding; P:regulation of response to food; P:regulation of signaling receptor activity; C:neuronal cell body; F:neuropeptide hormone activity; P:regulation of …			ENOG
trinity_FM0_CL95913Contig1_1	106.18	13.4	3.06704	4.52393	3.92181	0.00476634	0.0491304	811	KAH7941926.1	70.6	153	42	1	693	235	16	165	1.5e-65	214	543639	KAH7941926.1 hypothetical protein HPB49_018581 [Dermacentor silvarum]
trinity_SMG_TRINITY_DN58_c0_g2_i2_1	19.99	2.45	3.0561	2.28792	5.21578	0.00223828	0.0317391	1364	XP_040068114.1	53	428	201	0	1285	2	104	531	6.23e-148	449	6945	XP_040068114.1 uncharacterized protein LOC120841311, partial [Ixodes scapularis]
trinity_FM3_TRINITY_DN8796_c0_g1_i12_1	48.55	6.16	3.04517	3.44589	4.73784	0.00295062	0.0419565	2735	XP_037521204.1	80.8	151	28	1	2119	2571	1	150	2.26e-63	221	34632	XP_037521204.1 uncharacterized protein LOC119398002 [Rhipicephalus sanguineus]
trinity_SMG_TRINITY_DN1767_c0_g1_i12_1	25.36	3.17	3.04233	2.58903	5.02259	0.00250187	0.0354348	2052
trinity_SMG_TRINITY_DN793_c0_g2_i1_1	11.93	1.44	3.03422	1.67702	5.72997	0.00166777	0.0219565	5564	XP_049528824.1	42.5	1019	551	16	5561	2574	90	1096	7.25e-242	766	543639	XP_049528824.1 hepatocyte growth factor receptor [Dermacentor silvarum]
trinity_SMG_TRINITY_DN4947_c0_g1_i2_1	23.32	2.93	3.03091	2.48343	4.99919	0.00253591	0.0358696	619	XP_050043248.2	54.1	170	78	0	63	572	33	202	2.13e-27	114	34620	XP_050043248.2 uncharacterized protein LOC126540473 [Dermacentor andersoni]
trinity_SMG_CL27588Contig1_1	23.62	2.99	3.02123	2.50058	4.95521	0.00260122	0.0369565	2297	XP_037510040.1	52	277	116	5	353	1132	1	277	2.01e-84	280	34632	XP_037510040.1 uncharacterized protein LOC119386843 isoform X4 [Rhipicephalus sanguineus]
trinity_SMG_CL2873Contig2_1	37.38	4.86	3.00312	3.0994	4.7854	0.0028702	0.0413043	1462	XP_037570800.1	89	154	17	0	61	522	3	156	1.69e-90	283	543639	XP_037570800.1 U-scoloptoxin(01)-Cw1a [Dermacentor silvarum]		chitin binding. It is involved in the biological process described with chitin metabolic process	2.8e-24	118.6	Arthropoda		0					ENOG
trinity_SMG_TRINITY_DN2920_c2_g1_i22_1	10.78	1.33	2.9944	1.56739	5.64338	0.00175214	0.0243478	3562
trinity_SMG_CL30943Contig1_1	63.78	8.49	2.98326	3.82479	4.37909	0.00363824	0.0471739	1905	KAH7967191.1	62	237	86	3	1682	978	39	273	4.43e-97	310	543639	KAH7967191.1 hypothetical protein HPB49_023427 [Dermacentor silvarum]
trinity_FM0_CL6331Contig1_1	17.91	2.36	2.94984	2.16307	5.12983	0.0023518	0.0336957	10684	XP_050042910.2	84.8	363	50	2	9551	8463	271	628	1.08e-184	594	34620	XP_050042910.2 plexin domain-containing protein 1-like [Dermacentor andersoni]
trinity_FM3_TRINITY_DN3312_c0_g2_i5_1	11.16	1.43	2.94819	1.60995	5.56327	0.00183411	0.0256522	1626	XP_050029531.1	72.9	181	48	1	589	1131	1	180	2.65e-83	267	34620	XP_050029531.1 uncharacterized protein LOC126525662 [Dermacentor andersoni]			1.5e-06	60.5	Ciliophora		0					ENOG
trinity_SMG_TRINITY_DN6330_c0_g1_i1_1	50.69	6.97	2.93246	3.51639	4.4992	0.00339108	0.0454348	732	XP_049511675.1	57.6	177	74	1	121	648	22	198	1.39e-64	210	543639	XP_049511675.1 uncharacterized protein LOC119464268 isoform X2 [Dermacentor silvarum]
trinity_SMG_TRINITY_DN207_c0_g1_i6_1	10.39	1.37	2.90281	1.53518	5.52611	0.00187347	0.0265217	796	XP_050029639.1	71.7	92	22	1	68	331	1	92	5.3e-36	134	34620	XP_050029639.1 chymotrypsin-elastase inhibitor ixodidin-like [Dermacentor andersoni]
trinity_FM0_TRINITY_DN80146_c0_g1_i7_1	48.15	6.77	2.89971	3.45033	4.47667	0.00343606	0.046087	1075	KAH9362511.1	73.4	316	84	0	89	1036	7	322	3.08e-93	296	44386	KAH9362511.1 hypothetical protein HPB48_015575 [Haemaphysalis longicornis]
trinity_MM2_TRINITY_DN2529_c3_g1_i5_1	2.94	14.55	-2.16868	1.95317	3.87195	0.00490995	0.0497826	959	XP_037580998.1	82.3	248	44	0	116	859	152	399	4.23e-141	419	543639	XP_037580998.1 T-complex protein 11-like protein 1 [Dermacentor silvarum]
trinity_SMG_TRINITY_DN46979_c0_g2_i1_1	2.3	14.87	-2.53819	1.9301	4.62359	0.00315352	0.0441304	474	KAH8034104.1	97.4	39	1	0	132	248	96	134	3.28e-14	76.3	6941	KAH8034104.1 hypothetical protein HPB51_020121 [Rhipicephalus microplus]
trinity_FM0_TRINITY_DN27901_c0_g1_i3_1	4.32	27.84	-2.56186	2.69747	4.05587	0.00440181	0.0484783	806
trinity_SMG_TRINITY_DN7871_c0_g1_i8_1	1.63	11	-2.57508	1.58416	4.80158	0.00284337	0.041087	874	XP_037271731.1	86.9	84	11	0	114	365	28	111	9.33e-45	158	6941	XP_037271731.1 cytochrome b-c1 complex subunit 6, mitochondrial-like [Rhipicephalus microplus]
trinity_MM2_SCL1Contig847_1	2.32	15.42	-2.57828	1.96801	4.63586	0.00313105	0.0436957	2024
trinity_FM3_TRINITY_DN394316_c0_g1_i1_1	5.1	33.14	-2.57877	2.92035	4.00034	0.00454911	0.048913	300
trinity_MM0_CL54Contig3_1	1.89	12.69	-2.5793	1.74298	4.81835	0.00281582	0.0408696	461
trinity_SMG_TRINITY_DN280_c1_g1_i1_1	2.05	13.75	-2.58348	1.83407	4.70269	0.00301155	0.0423913	3915	XP_037272179.1	86	485	68	0	1883	3337	22	506	0	897	6941	XP_037272179.1 pancreatic triacylglycerol lipase-like [Rhipicephalus microplus]
trinity_MM2_SCL1Contig3983_1	1.66	11.32	-2.59147	1.61395	4.86071	0.0027475	0.038913	527
trinity_FM3_SCL3Contig158_1	2.38	16.03	-2.59876	2.01143	4.60236	0.0031928	0.0443478	17573	XP_037555852.1	96.9	811	21	2	5992	8412	1	811	0	1370	543639	XP_037555852.1 nuclear hormone receptor FTZ-F1 beta-like [Dermacentor silvarum]	Hr39	Ligand binding domain of hormone receptors	3e-137	496.1	Hymenoptera		15	P:GO:0009888; P:GO:0009755; F:GO:0005515; P:GO:0010628; P:GO:0007618; P:GO:0048609; F:GO:0004879; P:GO:0045944; F:GO:0000978; P:GO:0045433; P:GO:0048731; P:GO:0035211; F:GO:0003682; C:GO:0090575; P:GO:0030522	P:tissue development; P:spermathecum morphogenesis; P:multicellular organismal reproductive process; P:hormone-mediated signaling pathway; F:nuclear receptor activity; P:intracellular receptor signaling pathway; F:RNA polymerase II cis-regulatory region sequence-specific DNA binding; F:protein binding; P:mating; P:male courtship behavior, veined wing generated song production; C:RNA polymerase II…	K08705		KOG,ENOG
trinity_SMG_TRINITY_DN2389_c0_g1_i19_1	2.77	18.55	-2.59877	2.18638	4.44121	0.00350814	0.0465217	1067	XP_037576487.1	77.4	84	19	0	815	1066	42	125	2.44e-33	135	543639	XP_037576487.1 uncharacterized protein LOC119458699 isoform X1 [Dermacentor silvarum]
trinity_SMG_TRINITY_DN884_c0_g1_i11_1	2.71	18.25	-2.60567	2.16583	4.48144	0.00342649	0.0458696	1609
trinity_SMG_TRINITY_DN1050_c0_g1_i1_1	4.1	27.29	-2.60651	2.66638	4.14027	0.00418745	0.0482609	640	XP_037523249.1	62.1	87	29	1	127	387	2	84	4.17e-32	122	34632	XP_037523249.1 serine protease inhibitor 2 [Rhipicephalus sanguineus]
trinity_FM0_SCL1Contig4151_1	1.93	13.22	-2.60934	1.78616	4.83685	0.00278578	0.0402174	2315	XP_037562140.1	46.8	402	25	2	2262	1057	1	213	1.19e-90	294	543639	XP_037562140.1 probable elongation factor 1-beta [Dermacentor silvarum]
trinity_SMG_CL52325Contig1_1	1.96	13.65	-2.63413	1.82008	4.8554	0.00275597	0.0393478	1861	KAH6942476.1	69.6	69	17	1	617	811	36	104	2.25e-24	109	266040	KAH6942476.1 hypothetical protein HPB50_006115 [Hyalomma asiaticum]
trinity_MM0_CL48362Contig1_1	1.56	11.03	-2.63783	1.58052	4.92196	0.00265174	0.0380435	1942	KAH6942252.1	65.2	279	97	0	1711	875	1	279	1.02e-131	399	266040	KAH6942252.1 hypothetical protein HPB50_002072 [Hyalomma asiaticum]
trinity_FM3_SCL18Contig207_1	1.7	12.08	-2.65215	1.67969	4.98321	0.00255944	0.0365217	1208	XP_037577098.1	59.1	399	156	3	33	1208	156	554	3.98e-146	441	543639	XP_037577098.1 uncharacterized protein LOC119459369 [Dermacentor silvarum]
trinity_FM3_CL16727Contig1_1	1.49	10.71	-2.65721	1.54639	4.96613	0.00258484	0.0367391	4054	KAG0443020.1	88.9	135	15	0	3102	3506	6	140	8.12e-74	253	34615	KAG0443020.1 hypothetical protein HPB47_015374 [Ixodes persulcatus]
trinity_MM2_TRINITY_DN61906_c0_g1_i13_1	1.5	10.82	-2.66285	1.55694	4.95494	0.00260163	0.0371739	329	KAH7934999.1	85.2	81	12	0	251	9	64	144	1.13e-42	150	34632	KAH7934999.1 hypothetical protein HPB52_002575 [Rhipicephalus sanguineus]
trinity_MM2_CL31520Contig1_1	3.39	23.69	-2.66915	2.47988	4.35181	0.00369696	0.0473913	1156
trinity_FM0_CL21576Contig1_1	2.31	16.49	-2.68021	2.03584	4.69314	0.00302832	0.0428261	6794	XP_037289166.1	80.1	151	29	1	384	836	1	150	1.4e-60	216	6941	XP_037289166.1 uncharacterized protein LOC119182184 [Rhipicephalus microplus]
trinity_SMG_CL1Contig660_1	1.46	10.82	-2.6989	1.55332	5.04182	0.00247425	0.0343478	16377	XP_037573942.1	85.9	689	93	1	196	2262	1	685	0	1220	543639	XP_037573942.1 acetylcholinesterase-1-like [Dermacentor silvarum]	AChE-2	Belongs to the type-B carboxylesterase lipase family	8.9e-96	358.2	Arthropoda	EC:3.1.1.8; EC:3.1.1.7	12	P:GO:0042178; P:GO:0006576; F:GO:0042803; P:GO:0007268; P:GO:0034641; P:GO:0006581; C:GO:0005886; P:GO:0042331; C:GO:0005737; F:GO:0003990; P:GO:0042447; P:GO:0042426	F:protein homodimerization activity; P:chemical synaptic transmission; P:hormone catabolic process; P:biogenic amine metabolic process; P:choline catabolic process; C:cytoplasm; P:acetylcholine catabolic process; P:cellular nitrogen compound metabolic process; P:xenobiotic catabolic process; P:phototaxis; F:acetylcholinesterase activity; C:plasma membrane	K01049,K01050	map00564,map04725	COG,KOG,ENOG
trinity_SMG_CL1Contig12036_1	2.83	20.49	-2.7117	2.29487	4.58175	0.00323141	0.0447826	409
trinity_SMG_TRINITY_DN28641_c0_g1_i2_1	3.12	22.76	-2.72714	2.42318	4.52342	0.00334339	0.0452174	767	XP_037276784.1	68.6	102	32	0	763	458	5	106	2.26e-43	157	6941	XP_037276784.1 uncharacterized protein K02A2.6-like [Rhipicephalus microplus]
trinity_FM3_SCL1Contig3203_1	2.48	18.61	-2.75591	2.17268	4.75011	0.00292965	0.0415217	465
trinity_SMG_CL1Contig2088_1	1.95	14.86	-2.76251	1.90471	5.04156	0.00247461	0.0345652	3897
trinity_MM2_SCL2Contig3654_1	2.23	17.05	-2.7763	2.06533	4.84964	0.00276519	0.0395652	1278	KAH6924935.1	86	143	19	1	2	430	459	600	1.58e-68	239	266040	KAH6924935.1 hypothetical protein HPB50_026656 [Hyalomma asiaticum]
trinity_FM0_CL1031Contig4_1	1.41	11.06	-2.77655	1.5697	5.17398	0.00229276	0.0328261	3563
trinity_MM0_TRINITY_DN35329_c0_g1_i1_1	1.53	12.03	-2.78762	1.66144	5.22881	0.00222157	0.0313043	328
trinity_FM3_TRINITY_DN3283_c0_g2_i2_1	2.02	15.73	-2.79595	1.96788	5.02529	0.00249798	0.035	2705	XP_050032132.1	87.9	149	12	3	193	621	1	149	5.7e-68	234	34620	XP_050032132.1 DNA-binding protein inhibitor ID-2-like [Dermacentor andersoni]	Emc	Protein dimerization activity. It is involved in the biological process described with negative regulation of transcription, DNA-templated	2.1e-17	95.5	Arthropoda		24	P:GO:0008258; P:GO:0002066; P:GO:0007422; P:GO:0008586; P:GO:0007541; P:GO:0007494; P:GO:0010629; P:GO:0030381; P:GO:0000122; P:GO:0008407; P:GO:0007458; P:GO:0044703; P:GO:0046843; P:GO:0042675; P:GO:0045466; F:GO:0140110; P:GO:0060562; C:GO:0005634; P:GO:0043392; P:GO:0007460; P:GO:0007391; P:GO:0008283; P:GO:0048056; F:GO:0046982	P:midgut development; P:R3/R4 cell differentiation; P:dorsal closure; P:imaginal disc-derived wing vein morphogenesis; F:transcription regulator activity; P:cell population proliferation; P:R8 cell fate commitment; P:negative regulation of transcription by RNA polymerase II; P:epithelial tube morphogenesis; P:progression of morphogenetic furrow involved in compound eye morphogenesis; P:head invol…	K17696	map04350	ENOG
trinity_SMG_CL41241Contig1_1	3.34	25.6	-2.80113	2.56263	4.54612	0.00329933	0.045	2001	XP_050047145.1	71.7	322	90	1	1810	845	1	321	2.22e-160	474	34620	XP_050047145.1 amine sulfotransferase-like [Dermacentor andersoni]
trinity_SMG_TRINITY_DN163027_c0_g1_i3_1	2.29	17.8	-2.80159	2.11424	4.84152	0.00277824	0.0397826	852	AFK78425.1	73.6	110	28	1	135	461	1	110	3.13e-55	184	6941	AFK78425.1 vitellin-degrading cysteine endopeptidase [Rhipicephalus microplus]
trinity_MM2_TRINITY_DN2668_c2_g1_i2_1	2.25	17.56	-2.80629	2.09747	4.88024	0.00271658	0.0386957	2927	KAH9363346.1	70.6	269	37	8	106	900	67	297	2.28e-90	301	44386	KAH9363346.1 hypothetical protein HPB48_006452 [Haemaphysalis longicornis]	gt	sequence-specific DNA binding. It is involved in the biological process described with regulation of transcription, DNA-templated	1.3e-15	90.1	Arthropoda		15	P:GO:0007411; P:GO:0010628; P:GO:0007431; P:GO:0007362; P:GO:0010629; F:GO:0001228; P:GO:0000122; P:GO:0040015; P:GO:0045944; F:GO:0000978; P:GO:0035271; C:GO:0005634; P:GO:0008361; P:GO:0007381; P:GO:0008293	P:ring gland development; P:negative regulation of transcription by RNA polymerase II; P:torso signaling pathway; F:DNA-binding transcription activator activity, RNA polymerase II-specific; P:salivary gland development; P:specification of segmental identity, labial segment; P:negative regulation of multicellular organism growth; P:negative regulation of gene expression; F:RNA polymerase II cis-re…	K09062		KOG,ENOG
trinity_MM2_CL30357Contig1_1	1.37	11	-2.80698	1.5609	5.19804	0.00226124	0.0323913	1021	XP_050041428.1	95.5	132	6	0	879	484	1	132	3.16e-79	262	34620	XP_050041428.1 eukaryotic translation initiation factor 3 subunit L-like [Dermacentor andersoni]
trinity_MM0_TRINITY_DN2200_c0_g1_i15_1	2.4	18.7	-2.80789	2.17305	4.84077	0.00277944	0.04	4238	XP_050027486.1	70	40	12	0	2615	2734	60	99	4.99e-09	67	34620	XP_050027486.1 cystatin-A2-like [Dermacentor andersoni]
trinity_FM3_TRINITY_DN3160_c0_g1_i7_1	5.17	39.52	-2.81266	3.12309	4.43655	0.00351773	0.0467391	2210
trinity_MM0_SCL3Contig3456_1	2.11	17.21	-2.86526	2.06748	5.00473	0.00252781	0.0356522	662
trinity_SMG_CL13139Contig1_1	3.55	28.79	-2.88477	2.70311	4.62676	0.00314769	0.043913	2146	KAH6920102.1	76	292	15	1	536	1411	2	238	1.06e-141	427	266040	KAH6920102.1 hypothetical protein HPB50_028909 [Hyalomma asiaticum]			9.5e-24	115.9	Vertebrata		0					ENOG
trinity_MM2_SCL19Contig114_1	3.75	30.56	-2.89394	2.77877	4.58853	0.00321866	0.0445652	1074	XP_042145487.1	47.6	338	158	5	84	1073	77	403	7.39e-90	291	6945	XP_042145487.1 uncharacterized protein LOC121835382 [Ixodes scapularis]
trinity_SMG_TRINITY_DN22754_c1_g1_i1_1	2.45	20.37	-2.90215	2.26767	4.90663	0.00267537	0.0382609	342
trinity_MM2_SCL16Contig608_1	2.49	20.75	-2.90638	2.28991	4.93025	0.00263904	0.0378261	383
trinity_SMG_TRINITY_DN809_c0_g1_i3_1	8.79	71.8	-2.9199	3.9158	4.20542	0.0040295	0.0478261	4441	XP_037514780.1	31.2	343	199	11	3325	4302	120	442	6.63e-22	113	34632	XP_037514780.1 uncharacterized protein LOC119391178 [Rhipicephalus sanguineus]
trinity_MM2_TRINITY_DN48862_c0_g1_i1_1	1.38	12.03	-2.92504	1.64876	5.43292	0.00197607	0.0293478	334
trinity_MM2_TRINITY_DN119719_c0_g1_i9_1	1.21	10.7	-2.93133	1.51975	5.53272	0.0018664	0.0263043	2011	XP_037581225.1	87.1	450	46	1	1723	410	1	450	1.95e-271	765	543639	XP_037581225.1 atlastin-2 [Dermacentor silvarum]
trinity_FM0_TRINITY_DN673_c15_g1_i3_1	2.07	17.72	-2.93318	2.09583	5.09838	0.00239482	0.0341304	280
trinity_FM3_SCL4Contig1538_1	1.34	11.83	-2.94008	1.62884	5.4434	0.00196424	0.028913	6163	KAH8025608.1	86.6	507	56	7	3837	2341	61	563	1.51e-255	776	6941	KAH8025608.1 hypothetical protein HPB51_010669 [Rhipicephalus microplus]
trinity_MM2_TRINITY_DN132681_c0_g1_i1_1	1.24	11.18	-2.96175	1.56484	5.464	0.00194122	0.0286957	302
trinity_SMG_TRINITY_DN2953_c0_g1_i13_1	1.23	11.18	-2.97239	1.56395	5.47835	0.00192534	0.0282609	1031	XP_037564354.2	66.7	267	89	0	971	171	1	267	5.73e-120	357	543639	XP_037564354.2 3-oxoacyl-[acyl-carrier-protein] reductase FabG [Dermacentor silvarum]
trinity_SMG_CL753Contig2_1	1.47	13.3	-2.98436	1.75628	5.50177	0.00189972	0.0271739	6530
trinity_SMG_TRINITY_DN50548_c0_g1_i1_1	4.24	37.11	-3.00108	3.02027	4.74448	0.00293925	0.0417391	460
trinity_FM3_CL18746Contig1_1	1.22	11.35	-3.00463	1.57775	5.58287	0.0018137	0.025	5506	XP_037575278.1	76.4	419	80	9	5048	3804	1	404	6.27e-119	393	543639	XP_037575278.1 fos-related antigen 2 isoform X3 [Dermacentor silvarum]
trinity_MM0_TRINITY_DN60277_c0_g1_i1_1	1.29	11.97	-3.00711	1.63615	5.55832	0.0018393	0.026087	653
trinity_FM0_TRINITY_DN2995_c0_g1_i5_1	1.56	14.44	-3.02252	1.84704	5.49975	0.00190192	0.0276087	511	DAA34557.1	74.1	112	2	1	3	338	71	155	6.74e-46	158	34610	DAA34557.1 TPA_exp: translation initiation factor 5A eIF-5A [Amblyomma variegatum]
trinity_MM2_SCL1Contig2671_1	4.04	36.49	-3.04458	2.99391	4.823	0.00280824	0.0406522	1737	KAH6927885.1	50.6	247	121	1	347	1084	77	323	9.51e-71	241	266040	KAH6927885.1 hypothetical protein HPB50_009774 [Hyalomma asiaticum]			5.5e-18	98.2	Bilateria		0					ENOG
trinity_MM0_TRINITY_DN25065_c6_g1_i1_1	1.38	13.17	-3.05433	1.73921	5.63554	0.00176	0.0245652	297
trinity_SMG_CL1Contig6088_1	2.61	24.27	-3.06632	2.46904	5.02314	0.00250107	0.0352174	2020	XP_049517944.1	77.4	146	33	0	1857	1420	1	146	5.14e-62	218	543639	XP_049517944.1 uncharacterized protein LOC119442221 isoform X7 [Dermacentor silvarum]
trinity_FM3_SCL1Contig3729_1	1.65	15.72	-3.06876	1.94177	5.56302	0.00183437	0.0258696	757	XP_042149350.1	36.4	162	92	5	219	683	2	159	2.07e-10	70.9	6945	XP_042149350.1 uncharacterized protein LOC121837681, partial [Ixodes scapularis]
trinity_SMG_CL1Contig1391_1	1.17	11.47	-3.07446	1.58361	5.69769	0.00169873	0.0226087	432
trinity_SMG_TRINITY_DN174635_c0_g1_i4_1	7.92	72.65	-3.08506	3.91463	4.48331	0.00342274	0.0456522	5226	XP_049517942.1	41.8	534	158	22	4364	3003	1	461	2.13e-21	112	543639	XP_049517942.1 uncharacterized protein LOC119440593 isoform X3 [Dermacentor silvarum]
trinity_MM0_SCL20Contig528_1	1.14	11.72	-3.13914	1.60225	5.78491	0.00161643	0.021087	1062	XP_042149350.1	40.8	196	114	2	52	636	40	234	4.18e-34	136	6945	XP_042149350.1 uncharacterized protein LOC121837681, partial [Ixodes scapularis]		Ribonuclease H protein	0.19	42	Bilateria		0					KOG,ENOG
trinity_SMG_TRINITY_DN2548_c1_g1_i2_1	8.38	80.41	-3.15097	4.04763	4.45136	0.00348734	0.0463043	594	KAH6928518.1	85.9	71	9	1	210	1	1	71	1.25e-32	133	266040	KAH6928518.1 hypothetical protein HPB50_016855 [Hyalomma asiaticum]
trinity_SMG_CL56769Contig1_1	2.23	22.21	-3.15522	2.35081	5.34147	0.00208239	0.0302174	693
trinity_FM3_CL1170Contig2_1	2.43	24.56	-3.18173	2.47374	5.21247	0.00224255	0.0319565	4476	XP_054928570.1	76.5	544	126	1	2248	3873	3	546	4.47e-294	853	34620	XP_054928570.1 piggyBac transposable element-derived protein 2-like [Dermacentor andersoni]		piggyBac transposable element-derived protein	3.9e-104	385.6	Insecta		0					ENOG
trinity_FM0_TRINITY_DN21530_c0_g1_i29_1	1.17	12.45	-3.19147	1.66523	5.88132	0.00153023	0.0197826	3872	XP_037510040.1	55.6	241	90	5	1037	366	37	277	6.94e-78	270	34632	XP_037510040.1 uncharacterized protein LOC119386843 isoform X4 [Rhipicephalus sanguineus]
trinity_MM2_TRINITY_DN48276_c0_g1_i3_1	1.13	12.12	-3.19853	1.63484	5.86054	0.0015484	0.02	621
trinity_SMG_TRINITY_DN1368_c1_g1_i2_1	1.08	11.73	-3.21069	1.59783	5.8894	0.00152323	0.0195652	745	KAH9359699.1	71.2	111	31	1	366	695	1	111	3.77e-42	152	44386	KAH9359699.1 hypothetical protein HPB48_000928 [Haemaphysalis longicornis]
trinity_FM3_TRINITY_DN51167_c0_g1_i7_1	9.83	98.48	-3.21579	4.32181	4.32935	0.00374606	0.0476087	2088	XP_037515980.1	90.1	516	47	2	138	1673	1	516	0	946	34632	XP_037515980.1 cystathionine beta-synthase isoform X1 [Rhipicephalus sanguineus]
trinity_FM0_SCL9Contig48_1	1.1	12.03	-3.22291	1.62479	5.90835	0.00150693	0.0193478	1066	XP_049268709.1	81.5	54	10	0	3	164	533	586	7.94e-19	100	34632	XP_049268709.1 piggyBac transposable element-derived protein 4-like [Rhipicephalus sanguineus]
trinity_MM2_SCL12Contig845_1	1.09	12.01	-3.2324	1.62226	5.93163	0.00148715	0.0186957	4547
trinity_FM0_TRINITY_DN6017_c2_g2_i9_1	1.05	11.63	-3.23497	1.58667	5.93935	0.00148065	0.0184783	310
trinity_MM0_TRINITY_DN23520_c1_g1_i1_1	1.36	14.97	-3.25682	1.86984	5.8465	0.00156081	0.0206522	2325	KAH7939546.1	98.6	146	2	0	583	1020	22	167	3.59e-87	283	34632	KAH7939546.1 hypothetical protein HPB52_013664 [Rhipicephalus sanguineus]	bai	regulation of post-mating oviposition	7.8e-54	216.9	Bilateria		7	P:GO:0002790; P:GO:0048193; C:GO:0016020; P:GO:0009953; P:GO:0046662; F:GO:0005215; P:GO:0061355	P:Golgi vesicle transport; P:peptide secretion; C:membrane; P:dorsal/ventral pattern formation; P:Wnt protein secretion; P:regulation of egg-laying behavior; F:transporter activity	K20352		KOG,ENOG
trinity_MM2_TRINITY_DN9389_c0_g2_i5_1	2.14	23.84	-3.31314	2.42585	5.48846	0.00191423	0.0280435	1899	XP_050025033.1	64.4	132	47	0	452	57	135	266	9.79e-46	176	34620	XP_050025033.1 uncharacterized protein LOC126519719 [Dermacentor andersoni]
trinity_FM3_SCL8Contig42_1	2.11	23.64	-3.32032	2.41479	5.50755	0.00189346	0.0269565	1699	KAH7971740.1	77.6	255	57	0	1669	905	1	255	6.66e-132	407	34632	KAH7971740.1 hypothetical protein HPB52_002397 [Rhipicephalus sanguineus]
trinity_FM3_SCL1Contig771_1	1.31	15.22	-3.33006	1.88366	5.97018	0.00145498	0.0173913	367	XP_054933976.1	76.9	52	12	0	366	211	365	416	1.57e-14	80.1	34620	XP_054933976.1 uncharacterized protein LOC129388029 [Dermacentor andersoni]
trinity_SMG_CL39Contig3_1	1.14	13.55	-3.34634	1.74924	6.09158	0.00135827	0.0158696	514
trinity_FM0_TRINITY_DN15325_c0_g1_i1_1	1.91	22.2	-3.36566	2.33345	5.67603	0.00171982	0.0234783	586	XP_054932023.1	69.5	141	43	0	162	584	49	189	1.13e-55	187	34620	XP_054932023.1 uncharacterized protein LOC126540466 isoform X2 [Dermacentor andersoni]
trinity_FM3_TRINITY_DN1475_c2_g2_i11_1	1.45	17.37	-3.38453	2.03489	5.85233	0.00155565	0.0204348	442
trinity_FM3_TRINITY_DN4221_c0_g1_i3_1	1.66	20.01	-3.40624	2.20331	5.75589	0.00164335	0.0213043	634	KAH6946316.1	95.3	85	4	0	387	133	1	85	4.49e-43	163	266040	KAH6946316.1 hypothetical protein HPB50_012764 [Hyalomma asiaticum]
trinity_FM0_TRINITY_DN256338_c0_g2_i1_1	6.31	73.1	-3.41629	3.89333	5.03482	0.00248427	0.0347826	244
trinity_SMG_TRINITY_DN501_c1_g2_i1_1	1.01	13.03	-3.4474	1.69837	6.28063	0.00122065	0.0119565	453	KAH7936829.1	69.1	97	30	0	163	453	36	132	1.18e-39	142	543639	KAH7936829.1 hypothetical protein HPB49_005675 [Dermacentor silvarum]		oxidoreductase activity	2.9e-24	117.9	Bilateria		0					COG,ENOG
trinity_SMG_CL37Contig3_1	1.24	16.42	-3.51102	1.95992	6.17184	0.001298	0.0147826	498	KAH8033008.1	85.2	88	12	1	235	498	50	136	2.67e-36	144	6941	KAH8033008.1 hypothetical protein HPB51_004932 [Rhipicephalus microplus]		Transposase protein	0.0049	47.8	Arthropoda		0					ENOG
trinity_MM0_TRINITY_DN4075_c2_g1_i1_1	1.15	15.48	-3.52536	1.89016	6.26445	0.00123185	0.0126087	738	ACF35544.1	87.7	57	7	0	66	236	100	156	1.22e-27	114	34621	ACF35544.1 ubiquitin/ribosomal protein S27a fusion protein [Dermacentor variabilis]
trinity_MM2_TRINITY_DN92025_c0_g1_i8_1	4.72	59.45	-3.52842	3.60312	5.43612	0.00197244	0.0291304	1666	KAH9366395.1	83.6	213	35	0	1434	796	172	384	1.58e-114	355	44386	KAH9366395.1 hypothetical protein HPB48_002679 [Haemaphysalis longicornis]
trinity_FM0_TRINITY_DN692_c5_g1_i14_1	3.35	43.78	-3.56809	3.19021	5.62591	0.00176969	0.0247826	1566
trinity_FM3_TRINITY_DN117032_c0_g1_i1_1	1.31	19.01	-3.64843	2.12538	6.19026	0.00128455	0.0141304	299	KAH6939151.1	90.7	86	8	0	270	13	162	247	3.95e-53	177	266040	KAH6939151.1 hypothetical protein HPB50_016123 [Hyalomma asiaticum]
trinity_MM0_SCL1Contig7741_1	4.96	70.14	-3.69669	3.81609	5.49844	0.00190334	0.0278261	1152	XP_054917938.1	64.8	108	38	0	1145	822	258	365	3.63e-35	145	34620	XP_054917938.1 uncharacterized protein LOC129380575 [Dermacentor andersoni]
trinity_SMG_TRINITY_DN9073_c0_g1_i2_1	1.5	24.5	-3.83241	2.42543	6.22865	0.00125699	0.0130435	1223	XP_037566451.2	55.9	272	101	4	180	947	164	432	3.11e-89	288	543639	XP_037566451.2 uncharacterized protein LOC119446166 [Dermacentor silvarum]
trinity_MM2_TRINITY_DN2045_c0_g1_i10_1	2.92	57.57	-4.15292	3.52162	6.34504	0.0011771	0.011087	994	KAH8037080.1	97.2	214	6	0	644	3	23	236	1.22e-145	425	6941	KAH8037080.1 hypothetical protein HPB51_008504 [Rhipicephalus microplus]
trinity_FM3_TRINITY_DN6380_c0_g1_i6_1	13.42	266.01	-4.20376	5.65042	4.68751	0.00303826	0.0430435	883	XP_037557315.1	59.8	112	44	1	277	612	12	122	1.57e-37	141	543639	XP_037557315.1 mite group 2 allergen Lep d 2-like isoform X1 [Dermacentor silvarum]	NPC2	Domain involved in innate immunity and lipid metabolism.	0.74	40.8	Rodentia		18	C:GO:0043202; P:GO:0032367; P:GO:0015914; P:GO:0033344; P:GO:0034383; P:GO:0065008; F:GO:0015485; P:GO:0006820; P:GO:0009615; P:GO:0046836; P:GO:0043312; P:GO:0042632; C:GO:0035578; C:GO:0005576; F:GO:0120020; F:GO:0019899; P:GO:0019747; P:GO:0015711	F:cholesterol binding; P:organic anion transport; F:cholesterol transfer activity; F:enzyme binding; P:monoatomic anion transport; C:extracellular region; P:intracellular cholesterol transport; P:response to virus; P:cholesterol efflux; P:phospholipid transport; P:glycolipid transport; P:regulation of biological quality; P:neutrophil degranulation; P:low-density lipoprotein particle clearance; P:…	K13443	map04142,map04979	KOG,ENOG
trinity_FM3_TRINITY_DN495_c0_g1_i9_1	2.04	43.23	-4.23356	3.13531	6.60224	0.0010185	0.00826087	6779	KAH7958361.1	84.4	256	24	1	3886	3119	32	271	1.23e-129	421	543639	KAH7958361.1 hypothetical protein HPB49_001033 [Dermacentor silvarum]
trinity_SMG_TRINITY_DN1560_c0_g1_i12_1	15.1	329	-4.3415	5.9461	4.65361	0.00309884	0.0434783	561
trinity_SMG_TRINITY_DN1177_c0_g1_i11_1	1.71	42.94	-4.46295	3.1167	6.87713	0.000873057	0.00717391	389
trinity_SMG_TRINITY_DN4520_c3_g1_i1_1	2.33	58.09	-4.47705	3.51935	6.76453	0.000929873	0.0073913	433
trinity_SMG_TRINITY_DN50313_c0_g1_i1_1	3.37	82.84	-4.47785	4.00276	6.37164	0.00115958	0.0106522	581	XP_037506523.1	98.9	91	1	0	344	72	1	91	1.23e-58	191	34632	XP_037506523.1 60S ribosomal protein L21 [Rhipicephalus sanguineus]
trinity_SMG_TRINITY_DN5066_c0_g1_i1_1	1.14	31.16	-4.54003	2.69702	6.92091	0.000851935	0.00608696	462

## Sheet: unfed_female_DEGs
unigene_id	TPM_Pos	TPM_Neg	log2FC	logCPM	LR	P-Value	FDR	length_x	annot	pident	length_y	mismatch	gapopen	qstart	qend	sstart	send	evalue	bitscore	staxids	stitle	Annotations	df2_col3	df2_col4	df2_col5	df2_col6	df2_col7	df2_col8	df2_col9	df2_col10	df2_col11	df2_col12	df2_col0
trinity_MM0_TRINITY_DN2641_c0_g1_i1_1	605.65	1.8	8.49457	8.42245	6.8202	0.000901325	0.00769962	351
trinity_FM0_TRINITY_DN6865_c0_g1_i1_1	398.09	1.38	8.24259	7.8201	7.38941	0.000656089	0.00437262	336														RREB1	Ras responsive element binding protein	0.0044	47.4	Actinopterygii		40	P:GO:1900026; P:GO:0008258; P:GO:0048190; P:GO:0007265; P:GO:0007362; P:GO:0008594; F:GO:0001228; F:GO:0000979; P:GO:0046329; F:GO:0000978; P:GO:0046426; C:GO:0016607; P:GO:0035295; P:GO:0046665; P:GO:1903683; P:GO:0007393; P:GO:0010770; P:GO:2000394; P:GO:1903387; P:GO:0016318; P:GO:1905881; C:GO:0005737; P:GO:0007390; P:GO:0033601; P:GO:0010628; P:GO:1903688; P:GO:0007398; P:GO:0010629; P:GO:00…	P:positive regulation of wound healing, spreading of epidermal cells; F:RNA polymerase II core promoter sequence-specific DNA binding; P:ectoderm development; P:negative regulation of receptor signaling pathway via JAK-STAT; C:cytoplasm; P:positive regulation of substrate adhesion-dependent cell spreading; C:fibrillar center; C:nuclear speck; C:polytene chromosome; P:tube development; P:negative …	K20210	map04013	KOG,ENOG
trinity_MM0_TRINITY_DN2641_c0_g1_i2_1	433.57	1.72	8.07341	7.94331	7.15837	0.000746149	0.00560837	370	XP_037285052.1	72.3	94	26	0	1	282	169	262	7.15e-43	154	6941	XP_037285052.1 tigger transposable element-derived protein 6-like [Rhipicephalus microplus]	TIGD6	Tigger transposable element derived 6	1.1e-26	125.9	Metatheria		1	C:GO:0005634	C:nucleus			KOG,ENOG
trinity_MM0_CL28891Contig1_1	345.96	1.45	7.97495	7.61962	7.52261	0.000609292	0.00313688	385	XP_049272112.1	88.9	54	6	0	633	794	311	364	7.06e-23	111	34632	XP_049272112.1 GDP-fucose protein O-fucosyltransferase 2 isoform X2 [Rhipicephalus sanguineus]
trinity_MM2_TRINITY_DN50722_c0_g1_i9_1	4618.04	23.22	7.8309	11.3519	4.2071	0.00402551	0.0393536	2002	XP_040061159.1	69.2	39	12	0	48	164	84	122	7.3e-07	61.2	6945	XP_040061159.1 uncharacterized protein LOC115311231 isoform X3 [Ixodes scapularis]
trinity_SMG_TRINITY_DN6410_c0_g1_i17_1	3580.86	18.97	7.75374	10.9855	4.38866	0.00361788	0.0346958	1006
trinity_FM0_CL16750Contig1_1	1787.61	14.41	7.14497	9.98736	4.78837	0.00286526	0.0288023	2121	XP_050037664.1	59.9	314	126	0	292	1233	1	314	1.29e-137	417	34620	XP_050037664.1 sulfotransferase ssu-1-like [Dermacentor andersoni]		Sulfotransferase domain	6.5e-43	181.4	Cyanothece		0					KOG,ENOG
trinity_MM0_SCL1Contig2609_1	209.19	1.85	6.92459	6.9054	7.93771	0.000484152	0.00171103	380
trinity_SMG_CL34206Contig1_1	346.02	3.29	6.86299	7.62652	6.93162	0.00084685	0.00712928	890	XP_037283162.1	95.9	122	5	0	681	316	1	122	2.03e-66	214	6941	XP_037283162.1 small nuclear ribonucleoprotein Sm D3-like [Rhipicephalus microplus]
trinity_SMG_CL3467Contig1_1	156.13	1.68	6.63205	6.49098	8.45647	0.000363747	0.000855513	622	ACF35524.1	71.4	119	34	0	265	621	1	119	4.99e-48	173	34621	ACF35524.1 putative legumain-like protease precursor [Dermacentor variabilis]	LGMN	cysteine-type peptidase activity	6.1e-36	157.5	Bilateria	EC:3.4.22.34	33	P:GO:0051240; P:GO:0097061; P:GO:1904646; P:GO:0097202; P:GO:0097264; C:GO:0005770; P:GO:0045931; P:GO:0019886; C:GO:0005576; C:GO:0048471; P:GO:0071277; P:GO:1901185; F:GO:0004197; P:GO:0008284; P:GO:1900273; P:GO:0032801; P:GO:2001028; P:GO:0051603; P:GO:0010447; P:GO:0035729; P:GO:0010629; P:GO:0040015; P:GO:0006624; P:GO:0003014; P:GO:0042359; P:GO:0043524; C:GO:0045177; P:GO:0008306; P:GO:00…	P:cellular response to hepatocyte growth factor stimulus; C:endolysosome lumen; P:associative learning; C:perinuclear region of cytoplasm; C:extracellular region; P:negative regulation of neuron apoptotic process; C:late endosome; P:renal system process; P:vitamin D metabolic process; P:self proteolysis; P:positive regulation of multicellular organismal process; P:negative regulation of multicell…	K01369	map04142,map04612	COG,KOG,ENOG
trinity_SMG_TRINITY_DN20196_c0_g2_i2_1	216.94	3.35	6.16465	6.96557	7.34969	0.000670745	0.00446768	1079
trinity_FM0_CL43069Contig1_1	186.8	3.11	6.05195	6.75363	7.60874	0.000580861	0.0026616	263
trinity_FM3_TRINITY_DN3933_c0_g1_i12_1	504.11	11.58	5.63118	8.18349	5.4506	0.00195616	0.0197719	2753	XP_050052788.1	80.5	133	23	2	95	490	336	466	2.07e-52	202	34620	XP_050052788.1 coiled-coil domain-containing protein 6-like [Dermacentor andersoni]
trinity_FM0_TRINITY_DN176_c1_g1_i6_1	47.25	1.06	5.51362	4.83655	9.76333	0.000178027	9.5057e-05	9959
trinity_SMG_TRINITY_DN1202_c0_g1_i9_1	67.06	1.76	5.35198	5.32163	9.36486	0.000221185	0.000285171	1530
trinity_FM0_CL18832Contig1_1	55.34	1.51	5.27963	5.05807	9.52359	0.000202847	0.000190114	276
trinity_MM2_CL143Contig1_1	65.94	2.24	5.00181	5.30772	9.041	0.000263991	0.000380228	39382																							K03106	map02024,map03060,map03070	COG,ENOG
trinity_SMG_TRINITY_DN12092_c3_g1_i1_1	148.82	6.31	4.73403	6.46181	6.96949	0.000829113	0.00674905	388
trinity_SMG_TRINITY_DN2863_c0_g1_i9_1	29.01	1.19	4.66295	4.20989	8.52517	0.000350268	0.000665399	1077
trinity_FM0_SCL8Contig1934_1	172.23	8.07	4.59626	6.67497	6.49737	0.00108034	0.00960076	1983	XP_037512849.1	89.9	473	37	4	1571	168	1	467	1.46e-289	808	34632	XP_037512849.1 DNA methyltransferase 1-associated protein 1 [Rhipicephalus sanguineus]
trinity_SMG_TRINITY_DN6544_c0_g1_i19_1	843.98	41.82	4.53392	8.9571	3.84329	0.00499455	0.0499049	7177
trinity_FM3_CL903Contig1_1	33.09	1.63	4.43808	4.39166	8.46589	0.000361869	0.000760456	6179
trinity_FM3_TRINITY_DN9043_c0_g1_i11_1	31.12	1.53	4.43406	4.3109	8.31731	0.000392691	0.00114068	537
trinity_MM0_SCL15Contig36_1	49.92	3.58	3.95539	4.97	8.0313	0.000459759	0.00142586	5534
trinity_SMG_TRINITY_DN70050_c2_g1_i1_1	13.82	1.01	3.81032	3.33047	8.38132	0.000379097	0.00104563	875	XP_049527598.1	89.5	171	11	1	758	267	1	171	8.49e-87	268	543639	XP_049527598.1 LOW QUALITY PROTEIN: histone H3 [Dermacentor silvarum]			7e-34	149.8	Streptophyta		0					ENOG
trinity_SMG_CL1Contig2255_1	59.12	5.02	3.72616	5.21735	7.57825	0.000590768	0.00294677	326
trinity_SMG_CL96Contig1_1	28.37	2.35	3.72303	4.22852	7.42556	0.00064304	0.00418251	396
trinity_MM2_TRINITY_DN441587_c0_g1_i1_1	160.12	14.04	3.70229	6.61979	5.57651	0.00182029	0.0176806	303	XP_050029936.1	69.6	56	17	0	101	268	1	56	6.36e-11	65.9	34620	XP_050029936.1 ubiquitin-like protein ATG12 [Dermacentor andersoni]
trinity_FM0_TRINITY_DN57422_c1_g1_i7_1	37.94	3.45	3.61196	4.6212	7.55248	0.000599276	0.00304183	391
trinity_FM0_CL41541Contig1_1	15.06	1.33	3.57741	3.44648	7.87422	0.000501445	0.00190114	2203
trinity_SMG_TRINITY_DN4083_c0_g1_i2_1	23.65	2.39	3.43863	4.01452	6.96714	0.000830202	0.00684411	3206	KAH9365510.1	94.8	326	13	3	1045	2010	212	537	3.11e-195	585	44386	KAH9365510.1 hypothetical protein HPB48_016288 [Haemaphysalis longicornis]		Belongs to the DEAD box helicase family	1.2e-124	453.4	Arthropoda	EC:3.6.4.13	0			K12823,K13178	map03040,map05202,map05205	COG,KOG,ENOG
trinity_FM0_TRINITY_DN324622_c1_g1_i1_1	19.29	2.12	3.30948	3.76823	7.15632	0.000747003	0.00570342	1981	KAH7952086.1	95	180	9	0	156	695	15	194	9.48e-108	344	34632	KAH7952086.1 hypothetical protein HPB52_018234 [Rhipicephalus sanguineus]
trinity_FM0_CL61703Contig1_1	29.77	3.37	3.29588	4.32496	6.8516	0.000885621	0.00760456	1161	XP_054932033.1	68.4	98	31	0	186	479	18	115	6.14e-33	130	34620	XP_054932033.1 uncharacterized protein LOC126540486 [Dermacentor andersoni]
trinity_FM0_CL20Contig7_1	16.06	1.8	3.26775	3.5473	7.337	0.000675496	0.00456274	3394	XP_049516735.1	36.9	585	347	7	865	2574	259	836	8.19e-84	313	543639	XP_049516735.1 uncharacterized protein LOC119439271 [Dermacentor silvarum]
trinity_FM0_SCL33Contig148_1	35.05	4.09	3.26096	4.54432	6.97077	0.000828519	0.00665399	1273	XP_037500638.1	96.9	128	4	0	182	565	3	130	1.15e-82	260	34620;34632;543639	XP_037500638.1 probable nuclear transport factor 2 [Rhipicephalus sanguineus]
trinity_MM0_TRINITY_DN8889_c0_g2_i6_1	9.27	1.03	3.21509	2.9252	8.42551	0.000369992	0.00095057	3363
trinity_FM3_CL39075Contig1_1	17.16	2.02	3.20722	3.63298	7.23296	0.00071577	0.00522814	787	XP_037291361.1	60.8	255	97	2	21	785	1	252	1.02e-83	270	6941	XP_037291361.1 uncharacterized protein LOC119187283 isoform X1 [Rhipicephalus microplus]
trinity_MM2_SCL2Contig5042_1	15.47	1.83	3.19194	3.50889	7.25293	0.000707853	0.00484791	1673
trinity_MM0_TRINITY_DN25370_c0_g1_i12_1	11.54	1.4	3.12931	3.17297	7.75877	0.000534523	0.00228137	537
trinity_MM2_CL21973Contig1_1	12.82	1.57	3.12798	3.29328	7.42988	0.000641495	0.0039924	2509	XP_037291604.1	100	128	0	0	2294	1911	1	128	8.1e-73	245	6941;6945;34620;34632;543639	XP_037291604.1 histone H2A.V [Rhipicephalus microplus]
trinity_SMG_CL467Contig1_1	9.74	1.17	3.1217	2.98603	8.18248	0.000422968	0.00123574	2044
trinity_FM3_SCL1Contig11363_1	19.43	2.53	3.07872	3.79837	6.78367	0.000919957	0.00788973	551
trinity_SMG_TRINITY_DN4915_c0_g1_i19_1	45.08	6.07	3.06837	4.90257	6.67111	0.000979883	0.00865019	3943	KAH7952086.1	96.7	449	15	0	2523	1177	15	463	9.49e-306	874	34632	KAH7952086.1 hypothetical protein HPB52_018234 [Rhipicephalus sanguineus]
trinity_FM3_TRINITY_DN8188_c1_g1_i12_1	9.81	1.23	3.067	2.99853	7.98217	0.000472404	0.00161597	1486
trinity_FM3_TRINITY_DN2480_c1_g1_i2_1	9.37	1.17	3.0665	2.94905	7.98903	0.000470617	0.00152091	5381	XP_049527598.1	89.5	171	11	1	910	419	1	171	3.6e-78	268	543639	XP_049527598.1 LOW QUALITY PROTEIN: histone H3 [Dermacentor silvarum]
trinity_FM0_TRINITY_DN95310_c0_g1_i10_1	15.44	2.04	3.04259	3.52048	7.03294	0.000800237	0.00636882	2339	KAH6943756.1	99.1	107	1	0	553	233	55	161	1.31e-63	221	266040	KAH6943756.1 hypothetical protein HPB50_026932 [Hyalomma asiaticum]
trinity_MM0_SCL3Contig888_1	69.09	9.55	3.04064	5.49368	6.2622	0.00123341	0.0115019	488	XP_042143577.1	97.4	39	1	0	296	412	1	39	1.56e-18	88.2	6945	XP_042143577.1 N-terminal kinase-like protein [Ixodes scapularis]
trinity_FM3_SCL32Contig104_1	17.52	2.34	3.03713	3.67446	6.9251	0.00084994	0.00722433	2676	XP_037278994.1	98.3	175	3	0	1981	1457	5	179	2.08e-111	350	6941	XP_037278994.1 N-alpha-acetyltransferase 50-like [Rhipicephalus microplus]
trinity_MM0_TRINITY_DN20469_c0_g1_i26_1	9.16	1.18	3.02318	2.92862	7.80551	0.00052087	0.0019962	1003
trinity_FM3_TRINITY_DN5549_c0_g1_i23_1	14.8	1.99	3.01555	3.47249	7.01377	0.000808853	0.00646388	823	XP_037269845.1	97	100	3	0	646	347	1	100	2.93e-58	201	6941	XP_037269845.1 WD repeat and FYVE domain-containing protein 2-like isoform X2 [Rhipicephalus microplus]
trinity_FM3_SCL2Contig971_1	38.32	5.35	3.01261	4.68867	6.55537	0.00104568	0.00922053	4732	XP_037574040.1	80	761	137	7	4381	2102	1	747	0	1156	543639	XP_037574040.1 zinc transporter ZIP10-like [Dermacentor silvarum]
trinity_MM0_CL339Contig5_1	9.7	1.3	2.97871	2.9943	7.69125	0.000554893	0.00247148	439
trinity_SMG_TRINITY_DN4838_c3_g2_i3_1	16.28	2.27	2.97336	3.59134	6.88983	0.000866875	0.00741445	3877	XP_037577327.1	95.3	602	28	0	286	2091	1	602	0	1201	543639	XP_037577327.1 actin-interacting protein 1 [Dermacentor silvarum]	flr	Actin-interacting protein 1-like	2.8e-244	851.3	Insecta		17	F:GO:0051015; P:GO:0034316; P:GO:0002066; P:GO:0007298; P:GO:0051674; C:GO:0042641; P:GO:0044703; P:GO:0040011; P:GO:0045214; C:GO:0005884; P:GO:0001736; C:GO:0030864; P:GO:0060562; P:GO:0030836; P:GO:0030833; C:GO:0099568; P:GO:0035317	P:positive regulation of actin filament depolymerization; C:cortical actin cytoskeleton; P:establishment of planar polarity; P:epithelial tube morphogenesis; C:actin filament; F:actin filament binding; P:localization of cell; P:border follicle cell migration; P:multi-organism reproductive process; P:negative regulation of Arp2/3 complex-mediated actin nucleation; P:sarcomere organization; P:imagi…			KOG,ENOG
trinity_MM2_TRINITY_DN109_c0_g1_i14_1	23.78	3.38	2.96907	4.06532	6.23216	0.00125451	0.0117871	382
trinity_SMG_TRINITY_DN1857_c0_g1_i1_1	7.73	1.03	2.95654	2.75764	6.78841	0.000917514	0.00779468	350
trinity_MM0_TRINITY_DN155333_c0_g3_i1_1	18.28	2.62	2.9433	3.73644	6.66342	0.000984119	0.00874525	1515
trinity_FM3_TRINITY_DN5904_c4_g1_i21_1	13.93	1.99	2.92885	3.40941	6.95358	0.000836517	0.00693916	2451	XP_037277397.1	88.4	275	30	2	2160	1336	1	273	3.98e-142	431	6941	XP_037277397.1 elongation factor 1-delta-like isoform X1 [Rhipicephalus microplus]
trinity_FM3_TRINITY_DN3035_c0_g1_i11_1	11.94	1.71	2.91241	3.23215	7.33245	0.000677206	0.00465779	13266
trinity_MM2_TRINITY_DN94440_c0_g1_i1_1	9.26	1.31	2.90252	2.95144	7.43757	0.00063876	0.00380228	5067	RCN31021.1	53.2	346	57	5	1219	188	8	250	2.11e-85	291	29170	RCN31021.1 core histone H2A/H2B/H3/H4 [Ancylostoma caninum]
trinity_FM3_SCL11Contig1147_1	19.92	2.98	2.88925	3.84932	6.39296	0.00114574	0.0101711	486	KAH7938385.1	67.6	111	36	0	27	359	1	111	2.02e-40	144	543639	KAH7938385.1 hypothetical protein HPB49_023116 [Dermacentor silvarum]
trinity_FM0_TRINITY_DN53314_c0_g1_i3_1	10.59	1.56	2.8635	3.10192	7.23887	0.000713417	0.00503802	3281	XP_049517705.1	94.7	283	15	0	1182	2030	3	285	1.14e-147	453	543639	XP_049517705.1 plasma membrane ascorbate-dependent reductase CYBRD1 isoform X7 [Dermacentor silvarum]
trinity_SMG_TRINITY_DN41628_c0_g3_i5_1	11.8	1.76	2.85696	3.2244	7.21489	0.000723011	0.00541825	1173	XP_037527333.1	77.2	281	61	1	222	1064	1	278	5.42e-142	416	34632	XP_037527333.1 neuroguidin [Rhipicephalus sanguineus]
trinity_MM0_SCL6Contig1880_1	7.28	1.05	2.84675	2.70716	6.15651	0.00130929	0.0125475	683	XP_049270223.1	69.2	227	66	2	681	1	747	969	4.19e-82	278	34632	XP_049270223.1 uncharacterized protein LOC119388026 [Rhipicephalus sanguineus]
trinity_MM2_SCL2Contig1803_1	18.71	2.88	2.84648	3.77588	6.42366	0.0011261	0.00988593	1629	XP_037513177.1	94.6	542	28	1	4	1629	1	541	0	1002	34632	XP_037513177.1 exocyst complex component 8 [Rhipicephalus sanguineus]	EXOC8	exocyst complex component	1.6e-126	459.9	Actinopterygii		28	P:GO:0097480; P:GO:0007286; P:GO:0000212; P:GO:0016081; P:GO:0044703; P:GO:0016080; C:GO:0005770; P:GO:0001927; P:GO:0000916; P:GO:0048489; P:GO:0045199; F:GO:0035091; P:GO:0051601; F:GO:0043168; P:GO:0032456; P:GO:0007111; P:GO:0007032; P:GO:0007110; C:GO:0000145; F:GO:0031267; P:GO:0017156; P:GO:0072659; P:GO:0022617; C:GO:0005886; P:GO:0016241; C:GO:0099568; C:GO:0005829; C:GO:0031252	C:cell leading edge; P:exocyst localization; P:actomyosin contractile ring contraction; P:exocyst assembly; P:protein localization to plasma membrane; P:meiosis I cytokinesis; P:meiosis II cytokinesis; C:late endosome; C:cytosol; P:multi-organism reproductive process; P:establishment of synaptic vesicle localization; P:endocytic recycling; F:anion binding; P:synaptic vesicle transport; P:meiotic …	K19986		KOG,ENOG
trinity_FM0_TRINITY_DN18002_c0_g1_i6_1	7.45	1.09	2.83159	2.73179	6.25569	0.00123795	0.011597	630
trinity_MM0_TRINITY_DN981_c8_g1_i9_1	8.74	1.3	2.83024	2.89696	7.06329	0.000786793	0.00617871	923	XP_037287986.1	100	83	0	0	129	377	1	83	3.85e-52	176	6941;34620;34632;543639	XP_037287986.1 transcription elongation factor 1 homolog [Rhipicephalus microplus]
trinity_MM2_TRINITY_DN73_c2_g1_i2_1	15.67	2.43	2.8257	3.56096	6.65651	0.000987945	0.0088403	1118	XP_037569781.1	85.6	132	17	1	148	537	1	132	6.85e-67	218	34620;543639	XP_037569781.1 uncharacterized protein LOC119450413 [Dermacentor silvarum]			0.018	45.8	Arthropoda		0					ENOG
trinity_MM0_TRINITY_DN9502_c0_g1_i9_1	8.65	1.29	2.8256	2.88649	7.01049	0.000810333	0.00655894	319
trinity_FM0_TRINITY_DN167941_c1_g2_i1_1	7.32	1.08	2.81843	2.71534	6.12075	0.00133604	0.0130228	310
trinity_SMG_TRINITY_DN3974_c0_g1_i4_1	9.69	1.48	2.80662	3.01008	7.06622	0.000785507	0.00608365	1186
trinity_MM2_TRINITY_DN89756_c0_g1_i2_1	9.98	1.53	2.80465	3.04249	6.93671	0.000844441	0.00703422	2631	XP_037556498.1	94.2	712	37	2	176	2299	1	712	0	1263	543639	XP_037556498.1 kinesin-like protein KIF2A isoform X3 [Dermacentor silvarum]
trinity_SMG_TRINITY_DN6244_c0_g1_i7_1	22.6	3.61	2.80454	4.01876	5.97732	0.0014491	0.0140684	3401	XP_037566020.1	85.9	291	41	0	55	927	1	291	1.47e-178	535	543639	XP_037566020.1 neuferricin [Dermacentor silvarum]	CYB5D2	Cytochrome b5	1.1e-71	276.9	Rodentia		6	C:GO:0016020; P:GO:0045666; C:GO:0012505; C:GO:0005576; F:GO:0020037; P:GO:0050769	P:positive regulation of neuron differentiation; C:membrane; C:extracellular region; C:endomembrane system; P:positive regulation of neurogenesis; F:heme binding			KOG,ENOG
trinity_FM3_CL17035Contig1_1	13.12	2.06	2.79638	3.35327	6.78215	0.00092074	0.00798479	1079	XP_002415212.1	97.9	94	2	0	352	633	1	94	2.14e-55	187	6945	XP_002415212.1 probable small nuclear ribonucleoprotein E [Ixodes scapularis]		Small nuclear ribonucleoprotein	7.7e-35	152.9	Diptera		7	C:GO:0005682; C:GO:0005685; C:GO:0005686; C:GO:0005687; P:GO:0000387; C:GO:0046540; C:GO:0005681	C:spliceosomal complex; C:U2 snRNP; C:U5 snRNP; P:spliceosomal snRNP assembly; C:U4 snRNP; C:U4/U6 x U5 tri-snRNP complex; C:U1 snRNP	K11097	map03040	COG,KOG,ENOG
trinity_FM3_TRINITY_DN1792_c1_g1_i10_1	7.29	1.1	2.78902	2.71406	6.02647	0.00140929	0.0136882	502	XP_050052659.1	79.1	115	21	1	398	63	151	265	3.81e-45	159	34620	XP_050052659.1 pre-mRNA-splicing factor SPF27-like [Dermacentor andersoni]
trinity_MM2_TRINITY_DN12229_c1_g1_i1_1	15.52	2.48	2.78406	3.55407	6.5863	0.00102766	0.00912548	4495	XP_037581595.1	91.8	609	38	7	210	2012	1	605	0	1090	543639	XP_037581595.1 terminal nucleotidyltransferase 4B isoform X2 [Dermacentor silvarum]
trinity_SMG_TRINITY_DN3164_c0_g1_i2_1	7.95	1.25	2.74665	2.80645	6.38879	0.00114843	0.0102662	372
trinity_MM2_TRINITY_DN10168_c0_g1_i29_1	79.78	13.61	2.74273	5.72991	5.43814	0.00197017	0.0198669	2124	XP_037555897.1	96	273	11	0	628	1446	1	273	6.91e-184	542	543639	XP_037555897.1 aldehyde dehydrogenase, mitochondrial-like [Dermacentor silvarum]	ALDH2	glyceraldehyde-3-phosphate dehydrogenase (NAD+) (non-phosphorylating) activity	8.4e-112	410.6	Rodentia	EC:1.2.1.3	22	F:GO:0004029; P:GO:0032355; P:GO:0006069; P:GO:0032496; P:GO:0032870; P:GO:0033574; P:GO:0032570; P:GO:0006805; P:GO:0005975; P:GO:0055093; P:GO:0009636; P:GO:0022900; P:GO:0035094; P:GO:0071229; F:GO:0042802; P:GO:0001889; P:GO:0043066; F:GO:0070404; P:GO:0071398; P:GO:0016999; C:GO:0005759; F:GO:0009055	P:ethanol oxidation; P:cellular response to acid chemical; P:response to estradiol; P:liver development; P:response to lipopolysaccharide; P:response to toxic substance; P:cellular response to fatty acid; F:NADH binding; F:aldehyde dehydrogenase (NAD+) activity; P:cellular response to hormone stimulus; P:antibiotic metabolic process; P:response to progesterone; P:response to testosterone; F:ident…	K00128	map00010,map00053,map00071,map00280,map00310,map00330,map00340,map00380,map00410,map00561,map00620,map00625,map00903,map00981,map01100,map01110,map01120,map01130	COG,KOG,ENOG
trinity_MM0_TRINITY_DN1389_c0_g1_i15_1	9.77	1.6	2.71487	3.02883	6.68616	0.00097164	0.00846008	622
trinity_MM0_TRINITY_DN8772_c1_g1_i6_1	9.49	1.56	2.70709	2.99803	6.7442	0.000940528	0.00807985	3575	XP_054932031.1	57.8	102	43	0	2819	2514	16	117	7.53e-27	118	34620	XP_054932031.1 uncharacterized protein LOC129387251 [Dermacentor andersoni]
trinity_SMG_CL4330Contig1_1	6.7	1.08	2.69283	2.63997	5.34855	0.00207395	0.0213878	3643	XP_037520978.1	61.3	610	211	15	85	1860	6	608	1.39e-192	586	34632	XP_037520978.1 uncharacterized protein LOC119397600 [Rhipicephalus sanguineus]
trinity_FM0_SCL6Contig231_1	6.98	1.13	2.69267	2.68032	5.55895	0.00183864	0.0179658	6184	XP_037281822.1	81.9	1920	312	8	6054	301	1	1886	0	2562	6941	XP_037281822.1 LOW QUALITY PROTEIN: PH-interacting protein-like [Rhipicephalus microplus]
trinity_MM2_CL143Contig2_1	8.12	1.34	2.68583	2.83471	6.32614	0.00118971	0.0106464	562	XP_050050168.1	94.9	118	6	0	442	89	1	118	2.66e-76	239	34620	XP_050050168.1 YEATS domain-containing protein 4-like [Dermacentor andersoni]
trinity_SMG_CL16162Contig1_1	14.35	2.46	2.68294	3.47203	6.44111	0.00111509	0.00979087	1371	XP_037511129.1	45.7	381	24	1	107	1249	141	338	3.6e-92	293	34632	XP_037511129.1 fructose-1,6-bisphosphatase 1 [Rhipicephalus sanguineus]
trinity_MM0_TRINITY_DN7772_c2_g1_i2_1	8	1.33	2.67448	2.82048	6.22287	0.00126111	0.0118821	752	XP_037523079.1	93.9	114	7	0	293	634	1	114	9.79e-69	218	34632	XP_037523079.1 dolichyl-diphosphooligosaccharide--protein glycosyltransferase subunit DAD1 [Rhipicephalus sanguineus]
trinity_SMG_CL42903Contig1_1	6.46	1.06	2.66509	2.60728	5.10681	0.00238321	0.0243346	1631	XP_037570715.1	89.9	316	31	1	1107	160	1	315	6.1e-193	553	543639	XP_037570715.1 alpha-2-macroglobulin receptor-associated protein [Dermacentor silvarum]
trinity_MM2_CL74838Contig1_1	7.44	1.25	2.65242	2.74851	5.8042	0.00159879	0.0155894	4405	KAH9367568.1	43.3	307	168	4	569	1486	104	405	6.23e-64	236	44386	KAH9367568.1 hypothetical protein HPB48_002860 [Haemaphysalis longicornis]		Reverse transcriptase (RNA-dependent DNA polymerase)	0.0022	48.9	Insecta		0					KOG,ENOG
trinity_MM0_TRINITY_DN18466_c0_g1_i4_1	9.74	1.68	2.64541	3.03325	6.51151	0.00107179	0.00941065	2927	XP_050026385.1	94.1	690	38	2	119	2188	1	687	0	1036	34620	XP_050026385.1 macoilin-like isoform X1 [Dermacentor andersoni]
trinity_FM0_TRINITY_DN60296_c0_g1_i2_1	6.75	1.13	2.64514	2.65215	5.27664	0.00216134	0.0223384	7917	XP_037559126.1	91.9	788	64	0	158	2521	1	788	0	1479	543639	XP_037559126.1 protein O-mannosyltransferase 1-like [Dermacentor silvarum]
trinity_SMG_CL33Contig6_1	15.65	2.77	2.64421	3.58087	6.33871	0.00118131	0.0105513	479	KAH7954929.1	60.9	46	17	1	337	474	1	45	2.54e-10	65.1	543639	KAH7954929.1 hypothetical protein HPB49_022948 [Dermacentor silvarum]
trinity_FM0_CL23587Contig2_1	8.12	1.4	2.62826	2.84098	6.16237	0.00130496	0.0124525	2073	XP_049519184.1	77.1	332	74	1	675	1670	87	416	1.49e-184	541	543639	XP_049519184.1 poly(A) RNA polymerase GLD2-like isoform X1 [Dermacentor silvarum]
trinity_SMG_TRINITY_DN4217_c1_g2_i1_1	11.38	2.01	2.6263	3.20899	6.71618	0.000955419	0.00836502	1898	XP_037504615.1	75.4	491	117	2	171	1637	1	489	2.25e-252	718	34632	XP_037504615.1 uncharacterized protein LOC119379374 [Rhipicephalus sanguineus]
trinity_MM2_TRINITY_DN11141_c0_g1_i1_1	11.13	1.97	2.62176	3.18437	6.64031	0.000996967	0.00893536	500	KAH9381440.1	96.7	61	2	0	255	437	1	61	2.61e-29	117	44386	KAH9381440.1 hypothetical protein HPB48_008980 [Haemaphysalis longicornis]
trinity_SMG_TRINITY_DN2361_c3_g1_i3_1	10.16	1.79	2.62067	3.08255	6.72054	0.000953087	0.00826996	713	XP_050023380.1	81.3	139	26	0	149	565	2	140	5.01e-76	237	34620	XP_050023380.1 low molecular weight phosphotyrosine protein phosphatase-like [Dermacentor andersoni]
trinity_MM0_TRINITY_DN35635_c0_g2_i2_1	10.64	1.89	2.61342	3.13474	6.67684	0.000976735	0.00855513	3131	KAH9370419.1	77.2	189	42	1	2565	3131	186	373	4.31e-86	300	44386	KAH9370419.1 hypothetical protein HPB48_008693 [Haemaphysalis longicornis]
trinity_FM0_CL26410Contig1_1	6.24	1.07	2.60396	2.58021	4.81164	0.00282681	0.0279468	476
trinity_FM3_TRINITY_DN4068_c0_g1_i13_1	8.54	1.51	2.60009	2.89704	6.274	0.00122523	0.0113118	2788	XP_054917655.1	71.7	593	105	6	2686	1097	46	638	2.04e-264	765	34620	XP_054917655.1 uncharacterized protein LOC126546314 isoform X5 [Dermacentor andersoni]
trinity_MM2_TRINITY_DN35132_c0_g1_i10_1	6.49	1.13	2.58944	2.61964	4.96022	0.00259369	0.0262357	1388	KAH6940347.1	85.3	156	22	1	1370	906	30	185	2.01e-89	282	266040	KAH6940347.1 hypothetical protein HPB50_026967 [Hyalomma asiaticum]
trinity_FM3_TRINITY_DN9543_c2_g1_i2_1	7.84	1.39	2.5878	2.80913	5.88589	0.00152626	0.0148289	5051	XP_037570884.1	93.1	262	18	0	1353	2138	116	377	1.04e-163	512	543639	XP_037570884.1 actin-related protein 2/3 complex subunit 1A-A [Dermacentor silvarum]
trinity_FM0_TRINITY_DN6178_c1_g1_i19_1	6.04	1.05	2.58201	2.55147	4.62052	0.00315916	0.0307985	7624
trinity_SMG_CL4985Contig1_1	6.34	1.12	2.56777	2.59932	4.8044	0.00283871	0.028327	1321
trinity_SMG_TRINITY_DN12078_c0_g3_i5_1	8.55	1.55	2.56707	2.90209	6.17365	0.00129667	0.0120722	1253
trinity_MM0_CL697Contig5_1	6.28	1.11	2.56585	2.59037	4.75741	0.00291724	0.0291825	2973	XP_054931109.1	45.5	145	69	2	1226	792	200	334	2.27e-24	122	34620	XP_054931109.1 uncharacterized protein LOC129386858 [Dermacentor andersoni]
trinity_SMG_TRINITY_DN55580_c0_g1_i9_1	6.63	1.18	2.56372	2.64322	5.00193	0.00253191	0.0256654	311
trinity_MM2_TRINITY_DN3051_c0_g1_i19_1	7.53	1.36	2.55915	2.77098	5.63103	0.00176452	0.0173954	1165	XP_054918864.1	77.7	179	38	2	806	276	1	179	8.53e-73	235	34620	XP_054918864.1 uncharacterized protein LOC126547095 isoform X2 [Dermacentor andersoni]
trinity_MM2_TRINITY_DN556_c0_g2_i2_1	7.83	1.42	2.55786	2.81121	5.79721	0.00160517	0.0157795	511	XP_037575741.1	84.8	33	5	0	183	85	1	33	2.13e-10	69.7	543639	XP_037575741.1 JNK1/MAPK8-associated membrane protein-like [Dermacentor silvarum]
trinity_SMG_TRINITY_DN937_c0_g1_i11_1	7.94	1.45	2.5501	2.82653	5.83934	0.00156717	0.0153992	3530	XP_050037508.1	81.2	500	91	1	3268	1769	1	497	3.03e-299	853	34620	XP_050037508.1 galectin-4-like isoform X1 [Dermacentor andersoni]
trinity_FM3_TRINITY_DN31035_c0_g2_i7_1	6.47	1.17	2.54012	2.62197	4.83473	0.0027892	0.0275665	1167
trinity_FM3_TRINITY_DN51039_c0_g1_i3_1	5.74	1.03	2.53451	2.50858	4.30928	0.00379049	0.0374525	365
trinity_SMG_CL26772Contig1_1	15.81	3.06	2.52145	3.60912	6.07977	0.00136739	0.013403	1359	XP_050045451.1	97.1	69	2	0	245	451	180	248	5.74e-34	139	34620	XP_050045451.1 triosephosphate isomerase-like [Dermacentor andersoni]
trinity_FM0_TRINITY_DN9881_c0_g2_i1_1	5.87	1.07	2.51744	2.53137	4.36516	0.0036681	0.0352662	1862
trinity_MM0_CL1345Contig4_1	6.79	1.26	2.51226	2.6724	4.99414	0.00254332	0.0257605	701	KAH7958707.1	94	100	6	0	188	487	117	216	3.27e-53	187	543639	KAH7958707.1 hypothetical protein HPB49_004363 [Dermacentor silvarum]
trinity_MM2_TRINITY_DN36874_c0_g1_i2_1	8	1.51	2.50716	2.83937	5.74943	0.0016494	0.0162548	2349	XP_037563282.1	52.8	506	233	4	155	1669	1	501	5.58e-160	484	543639	XP_037563282.1 uncharacterized protein LOC119442459 [Dermacentor silvarum]
trinity_SMG_TRINITY_DN269898_c0_g1_i1_1	9.38	1.79	2.50678	3.00869	6.1328	0.00132697	0.0129278	553
trinity_MM0_TRINITY_DN61988_c0_g6_i1_1	7.54	1.42	2.50422	2.77866	5.48198	0.00192134	0.0191065	4692	XP_037513194.1	88.1	918	90	7	275	3013	22	925	0	1560	34632	XP_037513194.1 piwi-like protein 1 [Rhipicephalus sanguineus]
trinity_FM0_CL2388Contig2_1	35.35	7.07	2.503	4.64481	5.56428	0.00183306	0.0177757	1097	XP_050052142.1	93.2	221	15	0	148	810	1	221	8.69e-154	442	34620	XP_050052142.1 peroxiredoxin-6-like [Dermacentor andersoni]	TPX5	activity. It is involved in the biological process described with oxidation-reduction process	1e-86	326.6	Arthropoda	EC:1.11.1.15; EC:1.11.1.7	6	F:GO:0004601; P:GO:0042178; P:GO:0098869; P:GO:0017001; P:GO:0042744; C:GO:0005829	P:hydrogen peroxide catabolic process; P:antibiotic catabolic process; F:peroxidase activity; P:cellular oxidant detoxification; P:xenobiotic catabolic process; C:cytosol	K11188	map00940,map01100,map01110	COG,KOG,ENOG
trinity_FM3_CL341Contig4_1	5.74	1.06	2.4978	2.51251	4.23455	0.00396092	0.0387833	1011
trinity_FM0_TRINITY_DN51506_c0_g1_i1_1	9.34	1.8	2.49321	3.00573	6.14096	0.00132086	0.0127376	3817	KAG8040687.1	92.2	51	4	0	3074	2922	63	113	1.07e-17	92	2053667	KAG8040687.1 hypothetical protein G9C98_002683 [Cotesia typhae]
trinity_FM0_TRINITY_DN99277_c0_g1_i14_1	5.88	1.1	2.48433	2.53658	4.30309	0.00380433	0.0375475	443	XP_037501204.2	53.6	69	32	0	236	442	89	157	1.75e-11	72.8	34632	XP_037501204.2 uncharacterized protein LOC119375079 [Rhipicephalus sanguineus]
trinity_MM0_CL110882Contig1_1	9.51	1.85	2.48209	3.02675	6.13599	0.00132457	0.0128327	461	XP_050035035.2	75	116	29	0	55	402	134	249	5.45e-46	164	34620	XP_050035035.2 (3R)-3-hydroxyacyl-CoA dehydrogenase-like [Dermacentor andersoni]		KR domain	3e-17	95.1	Rhabditida	EC:1.1.1.239; EC:1.1.1.62	0			K13370	map00140,map01100	COG,KOG,ENOG
trinity_MM2_TRINITY_DN47119_c0_g1_i2_1	7.52	1.44	2.48199	2.77857	5.40905	0.00200326	0.0201521	481	XP_050032618.1	62.7	75	21	2	338	126	1	72	1.81e-11	73.2	34620	XP_050032618.1 uncharacterized protein LOC126529061 isoform X2 [Dermacentor andersoni]
trinity_SMG_TRINITY_DN11552_c0_g1_i5_1	10.52	2.06	2.48087	3.13845	6.30733	0.0012024	0.0107414	531	XP_037287973.1	97.6	85	2	0	187	441	1	85	4.44e-55	179	6941;34632;266040	XP_037287973.1 splicing factor 3B subunit 5 [Rhipicephalus microplus]		Splicing factor 3B subunit	4e-40	170.2	Arthropoda		5	C:GO:0005689; P:GO:0007283; P:GO:0000398; P:GO:0010468; P:GO:0044703	P:multi-organism reproductive process; P:regulation of gene expression; P:mRNA splicing, via spliceosome; C:U12-type spliceosomal complex; P:spermatogenesis	K12832	map03040	KOG,ENOG
trinity_SMG_CL1874Contig2_1	10.87	2.14	2.47591	3.17585	6.28602	0.00121694	0.0110266	8615	DAA34560.1	97.9	335	7	0	8401	7397	1	335	1.94e-205	638	34610	DAA34560.1 TPA_exp: malate dehydrogenase [Amblyomma variegatum]		cytochrome P450	2.3e-08	65.9	Streptophyta		0					COG,KOG,ENOG
trinity_FM3_SCL10Contig145_1	10.65	2.11	2.46588	3.15415	6.29146	0.00121321	0.0109316	1173
trinity_FM0_TRINITY_DN551700_c0_g1_i1_1	6.08	1.16	2.46316	2.57065	4.3946	0.0036053	0.0345057	1002
trinity_SMG_TRINITY_DN330775_c0_g1_i1_1	9.04	1.78	2.4617	2.97436	5.91004	0.00150548	0.0147338	346
trinity_SMG_TRINITY_DN7348_c0_g1_i9_1	7.45	1.45	2.45957	2.7717	5.31627	0.00211271	0.0219582	1668
trinity_MM2_TRINITY_DN626_c1_g1_i1_1	34.38	7.12	2.45302	4.61498	5.45124	0.00195544	0.0195817	1021	XP_054917339.1	88.1	84	9	1	749	498	1	83	1.07e-42	153	34620	XP_054917339.1 V-type proton ATPase subunit e 1-like [Dermacentor andersoni]
trinity_MM0_SCL3Contig1224_1	6.82	1.33	2.44782	2.6842	4.86049	0.00274785	0.0272814	468	XP_037569710.1	96.4	112	4	0	377	42	1	112	5.53e-63	220	543639	XP_037569710.1 DNA damage-binding protein 1-like [Dermacentor silvarum]
trinity_FM3_TRINITY_DN27933_c0_g1_i1_1	6.06	1.17	2.44739	2.5693	4.34695	0.00370752	0.0358365	639
trinity_FM0_TRINITY_DN18402_c0_g1_i1_1	5.81	1.12	2.44419	2.52978	4.17177	0.00411028	0.0403992	640
trinity_FM0_CL12931Contig1_1	12.12	2.47	2.43585	3.30547	6.02764	0.00140836	0.0135932	1444	XP_050026424.1	86.1	303	42	0	178	1086	1	303	1.59e-184	528	34620	XP_050026424.1 dehydrodolichyl diphosphate synthase complex subunit Dhdds-like [Dermacentor andersoni]	DHDDS	Adds multiple copies of isopentenyl pyrophosphate (IPP) to farnesyl pyrophosphate (FPP) to produce dehydrodolichyl diphosphate (Dedol-PP), a precursor of dolichol which is utilized as a sugar carrier in protein glycosylation in the endoplasmic reticulum (ER)	2.5e-83	315.8	Actinopterygii	EC:2.5.1.87	3	C:GO:0005789; P:GO:0016094; F:GO:0002094	P:polyprenol biosynthetic process; F:polyprenyltransferase activity; C:endoplasmic reticulum membrane	K11778	map00900,map01110	COG,KOG,ENOG
trinity_MM2_TRINITY_DN4598_c0_g1_i5_1	12.11	2.47	2.43468	3.30468	6.03188	0.00140498	0.0134981	2971	XP_050032636.1	92.1	482	37	1	2198	756	1	482	0	908	34620	XP_050032636.1 serine hydroxymethyltransferase-like isoform X1 [Dermacentor andersoni]
trinity_FM0_TRINITY_DN654_c5_g1_i8_1	7.13	1.41	2.43413	2.73027	5.03522	0.0024837	0.0250951	917
trinity_FM0_CL57269Contig1_1	8.19	1.64	2.43074	2.87322	5.61287	0.0017829	0.0174905	479	KAH8036123.1	91.1	123	11	0	439	71	8	130	4.52e-68	213	6941	KAH8036123.1 hypothetical protein HPB51_017934 [Rhipicephalus microplus]
trinity_MM0_TRINITY_DN171_c1_g1_i3_1	71.93	15.32	2.42435	5.63064	4.94815	0.00261186	0.0264259	535	XP_037274315.1	98.6	70	1	0	133	342	1	70	8.17e-43	149	6941;34620;543639	XP_037274315.1 enhancer of rudimentary homolog [Rhipicephalus microplus]	e(r)	Acts as an enhancer of the rudimentary gene. Has a role in pyrimidine biosynthesis and the cell cycle	4.2e-30	136.7	Insecta		3	C:GO:0005634; P:GO:0006207; P:GO:0045747	P:positive regulation of Notch signaling pathway; P:'de novo' pyrimidine nucleobase biosynthetic process; C:nucleus			KOG,ENOG
trinity_FM0_CL11131Contig1_1	12.77	2.66	2.40892	3.36992	6.01008	0.00142244	0.0137833	337
trinity_MM2_TRINITY_DN19763_c0_g1_i1_1	9.27	1.91	2.40268	3.00912	5.88154	0.00153004	0.015019	825
trinity_SMG_TRINITY_DN94_c1_g1_i8_1	7.87	1.61	2.39867	2.83564	5.36927	0.00204945	0.0209125	5725
trinity_MM0_CL343Contig2_1	12.06	2.54	2.39049	3.30597	5.9316	0.00148717	0.0143536	1374	KAH7950050.1	90.4	178	17	0	1282	749	71	248	1.48e-103	319	543639	KAH7950050.1 hypothetical protein HPB49_019001 [Dermacentor silvarum]
trinity_MM2_SCL12Contig763_1	7.55	1.55	2.39018	2.79385	5.19741	0.00226206	0.023384	697
trinity_SMG_TRINITY_DN5013_c0_g1_i6_1	6.82	1.4	2.38043	2.69231	4.69724	0.00302112	0.0298479	514
trinity_SMG_TRINITY_DN12922_c0_g1_i2_1	6.16	1.26	2.37426	2.5935	4.25302	0.00391806	0.038403	1219
trinity_FM0_TRINITY_DN26268_c0_g1_i9_1	7.08	1.47	2.36913	2.73115	4.83838	0.0027833	0.0274715	6947	XP_037279355.1	89.4	331	19	2	6321	5329	1	315	9.47e-185	575	6941	XP_037279355.1 uncharacterized protein LOC119172388 isoform X1 [Rhipicephalus microplus]
trinity_SMG_TRINITY_DN2358_c3_g1_i3_1	5.94	1.23	2.35417	2.56113	4.06684	0.0043733	0.0429658	742	WP_265430098.1	44	75	40	1	667	449	157	231	2.76e-07	62	573	WP_265430098.1 hypothetical protein, partial [Klebsiella pneumoniae]
trinity_SMG_TRINITY_DN29001_c0_g1_i1_1	5.85	1.21	2.35389	2.5467	4.00833	0.00452761	0.0447719	1285
trinity_MM2_TRINITY_DN4556_c0_g1_i12_1	6.23	1.3	2.34944	2.60739	4.24281	0.00394168	0.0385932	8307	SCV66471.1	41	166	98	0	7217	6720	339	504	8.59e-24	121	948	SCV66471.1 Integrase core domain protein [Anaplasma phagocytophilum]
trinity_SMG_CL55725Contig1_1	6.14	1.28	2.3491	2.5934	4.18428	0.00408005	0.0403042	614
trinity_MM0_CL108235Contig1_1	8.19	1.75	2.34393	2.88437	5.34594	0.00207706	0.0214829	3822	XP_054927158.1	51	255	115	6	2825	3568	138	389	6.04e-66	240	34620	XP_054927158.1 uncharacterized protein LOC126531456 isoform X2 [Dermacentor andersoni]
trinity_SMG_TRINITY_DN15096_c0_g3_i4_1	9.13	1.97	2.33925	3.00107	5.67579	0.00172006	0.0169202	429	XP_037518766.1	96.6	59	2	0	70	246	23	81	6.27e-32	122	34632	XP_037518766.1 40S ribosomal protein S23 [Rhipicephalus sanguineus]	RpS23	Belongs to the universal ribosomal protein uS12 family	8.4e-23	112.1	Arthropoda		4	P:GO:0002181; C:GO:0042788; C:GO:0022627; F:GO:0003735	F:structural constituent of ribosome; P:cytoplasmic translation; C:polysomal ribosome; C:cytosolic small ribosomal subunit	K02973	map03010	COG,KOG,ENOG
trinity_MM2_TRINITY_DN26744_c0_g1_i5_1	7.28	1.56	2.32991	2.76432	4.86625	0.0027387	0.0270913	822	XP_054928129.1	48.7	271	129	7	9	818	6123	6384	5.01e-55	203	34620	XP_054928129.1 uncharacterized protein LOC126533677 [Dermacentor andersoni]
trinity_FM0_TRINITY_DN177514_c0_g1_i1_1	5.74	1.21	2.32704	2.53202	3.8815	0.00488209	0.0481939	742	KAH7961894.1	75.5	49	11	1	741	598	33	81	1.29e-14	78.2	34632	KAH7961894.1 hypothetical protein HPB52_013235 [Rhipicephalus sanguineus]
trinity_FM3_TRINITY_DN127_c0_g1_i35_1	10.2	2.26	2.31093	3.12687	5.77401	0.00162649	0.0159696	4053	XP_049272483.1	53.4	249	116	0	1554	808	72	320	7.03e-69	258	34632	XP_049272483.1 uncharacterized protein LOC125758855 [Rhipicephalus sanguineus]
trinity_MM0_TRINITY_DN23241_c1_g1_i1_1	5.93	1.27	2.31008	2.56488	3.96544	0.00464434	0.0461977	790
trinity_FM0_TRINITY_DN1972_c2_g1_i2_1	8.93	1.97	2.3077	2.98143	5.5014	0.00190012	0.0187262	329
trinity_MM0_TRINITY_DN98630_c0_g1_i1_1	6.52	1.41	2.30726	2.65696	4.32981	0.00374505	0.036597	2023
trinity_MM2_CL1720Contig1_1	6.09	1.31	2.30723	2.59068	4.05973	0.00439176	0.043346	340
trinity_SMG_TRINITY_DN18372_c0_g2_i2_1	7.71	1.69	2.30476	2.82651	5.07038	0.00243381	0.0248099	720
trinity_MM0_TRINITY_DN7433_c1_g2_i1_1	8.19	1.81	2.2987	2.89041	5.20476	0.00225252	0.023289	2189	XP_037558298.1	81.7	311	56	1	2054	1125	1	311	3.14e-162	481	543639	XP_037558298.1 aminoacyl tRNA synthase complex-interacting multifunctional protein 1 [Dermacentor silvarum]
trinity_FM3_CL1170Contig2_1	16.3	3.71	2.2979	3.67858	5.56131	0.00183616	0.0178707	354
trinity_FM0_TRINITY_DN4434_c1_g2_i2_1	5.98	1.3	2.29146	2.57518	3.95629	0.00466965	0.0467681	573
trinity_FM0_TRINITY_DN23334_c0_g1_i5_1	19.41	4.49	2.28165	3.898	5.1574	0.00231475	0.0237643	1940	XP_049274907.1	93	171	12	0	1939	1427	4	174	1.21e-98	310	34632	XP_049274907.1 required for excision 1-B domain-containing protein [Rhipicephalus sanguineus]
trinity_SMG_CL12362Contig1_1	6.73	1.5	2.27046	2.69304	4.37211	0.00365317	0.035076	626
trinity_FM3_TRINITY_DN2248_c0_g1_i20_1	7.05	1.59	2.25901	2.74109	4.53993	0.0033113	0.0315589	794	EEC09661.1	55.8	52	23	0	783	628	16	67	9.72e-11	67.8	6945	EEC09661.1 hypothetical protein IscW_ISCW008313, partial [Ixodes scapularis]
trinity_FM3_SCL18Contig596_1	7.42	1.68	2.25821	2.79324	4.76423	0.00290571	0.0290875	544
trinity_FM0_TRINITY_DN20039_c0_g1_i8_1	6.7	1.51	2.25532	2.69058	4.31682	0.00377373	0.0371673	716
trinity_SMG_TRINITY_DN36265_c0_g1_i10_1	6.9	1.57	2.24532	2.72127	4.41391	0.0035647	0.0338403	327
trinity_MM2_TRINITY_DN451_c6_g1_i3_1	7.84	1.8	2.24403	2.85212	4.90333	0.0026805	0.0268061	317
trinity_FM0_CL847Contig5_1	7.22	1.65	2.24347	2.76733	4.6034	0.00319086	0.0309886	2625	XP_037582756.1	88.5	660	66	3	188	2167	1	650	0	1187	543639	XP_037582756.1 LOW QUALITY PROTEIN: sodium- and chloride-dependent glycine transporter 2-like [Dermacentor silvarum]
trinity_FM3_TRINITY_DN6796_c0_g1_i10_1	8.55	1.98	2.23895	2.94435	5.20515	0.00225201	0.0231939	1755	XP_049521534.1	76.6	398	93	0	323	1516	1	398	1.02e-203	584	543639	XP_049521534.1 intracellular coagulation inhibitor 1 isoform X4 [Dermacentor silvarum]
trinity_SMG_TRINITY_DN133759_c0_g1_i2_1	6.81	1.56	2.23519	2.70948	4.33418	0.00373544	0.0364068	773
trinity_MM0_TRINITY_DN45909_c1_g1_i3_1	6.12	1.4	2.22695	2.60562	3.89913	0.00483112	0.0479087	4952	XP_054928325.1	63.4	101	37	0	1442	1140	2041	2141	2.41e-25	129	34620	XP_054928325.1 mucin-22-like isoform X2 [Dermacentor andersoni]
trinity_FM3_SCL1Contig5808_1	6.42	1.48	2.22138	2.65292	4.06632	0.00437466	0.0430608	5418
trinity_MM2_CL33621Contig1_1	7.09	1.65	2.21768	2.75239	4.45815	0.00347351	0.0330798	313
trinity_FM0_CL72241Contig1_1	26.27	6.43	2.21057	4.29807	4.749	0.00293154	0.0292776	516	XP_054922997.1	77.3	66	15	0	225	28	1	66	2.71e-22	100	34620	XP_054922997.1 tigger transposable element-derived protein 6-like [Dermacentor andersoni]
trinity_MM2_CL51620Contig1_1	35.36	8.71	2.2075	4.69237	4.90537	0.00267733	0.026711	4009	XP_037562113.1	70.8	590	171	1	2181	3947	415	1004	2.01e-269	813	543639	XP_037562113.1 uncharacterized protein LOC119441578 [Dermacentor silvarum]
trinity_FM0_TRINITY_DN11717_c0_g1_i1_1	7.19	1.69	2.20556	2.76828	4.48632	0.00341672	0.0325095	1073
trinity_FM0_TRINITY_DN904_c0_g1_i16_1	10.83	2.61	2.19957	3.21066	5.5581	0.00183954	0.0180608	600	XP_037276867.1	100	67	0	0	303	103	1	67	1.63e-35	133	6941;34632	XP_037276867.1 cysteine-rich hydrophobic domain-containing protein 2-like [Rhipicephalus microplus]
trinity_SMG_TRINITY_DN16187_c0_g1_i6_1	6.22	1.46	2.19454	2.6256	3.88522	0.0048713	0.0480038	620
trinity_MM0_TRINITY_DN37066_c0_g1_i6_1	7.96	1.9	2.19289	2.8752	4.79695	0.00285102	0.0286122	1466
trinity_FM0_SCL5Contig657_1	9.56	2.31	2.1887	3.07284	5.40253	0.00201076	0.0203422	385	XP_037522665.1	100	66	0	0	142	339	1	66	1.08e-35	131	34632	XP_037522665.1 ubiquitin-conjugating enzyme E2 S [Rhipicephalus sanguineus]		protein modification by small protein conjugation	2.4e-20	104.8	Arthropoda	EC:2.3.2.23	8	P:GO:0000209; P:GO:0010458; F:GO:0061630; P:GO:0031145; F:GO:0031625; P:GO:0044248; C:GO:0005634; C:GO:0005737	P:cellular catabolic process; P:exit from mitosis; P:protein polyubiquitination; P:anaphase-promoting complex-dependent catabolic process; C:cytoplasm; C:nucleus; F:ubiquitin protein ligase binding; F:ubiquitin protein ligase activity	K10583	map04120	COG,KOG,ENOG
trinity_MM0_TRINITY_DN137920_c0_g1_i1_1	6.29	1.49	2.18349	2.63798	3.90095	0.00482588	0.0478137	898
trinity_SMG_TRINITY_DN2302_c1_g1_i2_1	12.82	3.16	2.17698	3.4091	5.3926	0.00202223	0.0205323	989
trinity_MM2_TRINITY_DN9398_c0_g1_i3_1	9.89	2.42	2.17357	3.11267	5.3072	0.00212375	0.0221483	3623	XP_049273076.1	99.7	293	1	0	3544	2666	4	296	1.21e-206	609	34632	XP_049273076.1 tetraspanin-17 isoform X1 [Rhipicephalus sanguineus]
trinity_FM3_TRINITY_DN45516_c1_g1_i3_1	7.18	1.73	2.17229	2.77151	4.39335	0.00360793	0.0346008	3049	XP_054926161.1	81.6	76	14	0	2188	1961	17	92	9.31e-31	139	34620	XP_054926161.1 phosphoenolpyruvate carboxykinase, cytosolic [GTP]-like, partial [Dermacentor andersoni]
trinity_MM2_TRINITY_DN4678_c1_g1_i7_1	12.98	3.23	2.16437	3.42573	5.36991	0.0020487	0.0208175	1672	XP_037528419.1	84	468	75	0	159	1562	1	468	4.08e-280	780	34632	XP_037528419.1 uridine 5'-monophosphate synthase [Rhipicephalus sanguineus]
trinity_MM0_TRINITY_DN10428_c3_g1_i1_1	6.67	1.61	2.16376	2.69851	4.07545	0.00435107	0.0427757	314
trinity_SMG_TRINITY_DN239833_c0_g1_i5_1	10.75	2.67	2.15778	3.20871	5.42526	0.00198475	0.020057	966	XP_037516146.1	98.5	134	2	0	915	514	1	134	8.31e-75	236	34632	XP_037516146.1 40S ribosomal protein S24 isoform X1 [Rhipicephalus sanguineus]
trinity_FM0_TRINITY_DN9775_c0_g2_i1_1	13.23	3.31	2.15774	3.44934	5.35238	0.00206941	0.0211027	792
trinity_MM2_TRINITY_DN105_c0_g1_i4_1	6.33	1.53	2.15736	2.64773	3.86352	0.00493467	0.0489544	543
trinity_SMG_TRINITY_DN9550_c0_g1_i9_1	8	1.97	2.1512	2.88652	4.68198	0.00304807	0.0302281	394
trinity_SMG_TRINITY_DN1710_c0_g1_i13_1	9.57	2.38	2.14945	3.07994	5.25809	0.0021845	0.0226236	586	XP_050024970.1	57.5	120	49	1	385	32	1	120	2.53e-31	122	34620	XP_050024970.1 uncharacterized protein LOC126519643 [Dermacentor andersoni]
trinity_FM0_TRINITY_DN2511_c0_g1_i7_1	27.71	7.09	2.149	4.37869	4.6525	0.00310084	0.0306084	983
trinity_FM3_TRINITY_DN56746_c0_g1_i11_1	7.21	1.77	2.14757	2.77928	4.34575	0.00371014	0.0360266	1742	XP_049525621.1	27.5	222	131	10	1361	735	302	506	3.26e-10	76.3	543639	XP_049525621.1 neurogenic locus notch homolog protein 1-like isoform X3 [Dermacentor silvarum]
trinity_MM2_TRINITY_DN2206_c0_g4_i1_1	16.32	4.15	2.1433	3.70501	5.1535	0.00231996	0.0240494	1201	KAH6937410.1	47.2	89	46	1	1070	804	1	88	8.02e-08	64.7	266040	KAH6937410.1 hypothetical protein HPB50_000097 [Hyalomma asiaticum]
trinity_FM3_TRINITY_DN10378_c0_g1_i1_1	6.65	1.63	2.14305	2.69841	4.01326	0.00451437	0.0444867	3233	KAH9367322.1	52.3	109	37	3	1192	1482	93	198	1.06e-19	100	44386	KAH9367322.1 hypothetical protein HPB48_022982 [Haemaphysalis longicornis]		Reverse transcriptase (RNA-dependent DNA polymerase)	5.2e-07	60.1	Insecta	EC:2.4.1.17	0			K00699	map00040,map00053,map00140,map00830,map00860,map00980,map00982,map00983,map01100,map01110,map05204	KOG,ENOG
trinity_FM0_CL37505Contig1_1	17.12	4.37	2.13962	3.76466	5.0608	0.00244729	0.025	653	XP_049526459.1	45.8	212	109	4	16	651	1765	1970	2.88e-37	149	543639	XP_049526459.1 titin-like [Dermacentor silvarum]
trinity_FM0_SCL2Contig4520_1	6.42	1.58	2.13464	2.66474	3.86173	0.00493994	0.0490494	543
trinity_MM0_TRINITY_DN24897_c0_g1_i5_1	6.6	1.63	2.13235	2.69241	3.95865	0.00466311	0.0465779	1126
trinity_SMG_TRINITY_DN129597_c0_g1_i7_1	7.49	1.87	2.12783	2.82127	4.45248	0.00348506	0.0331749	651	WP_265430098.1	64.6	113	36	2	72	404	47	157	4.88e-35	134	573	WP_265430098.1 hypothetical protein, partial [Klebsiella pneumoniae]		Ribonuclease H protein	1.7e-06	57.8	Eukaryota		0					KOG
trinity_MM2_CL48710Contig1_1	7.77	1.95	2.1235	2.86003	4.51693	0.00335609	0.0320342	462	XP_054918849.1	41	139	79	1	410	3	984	1122	7.12e-20	97.1	34620	XP_054918849.1 SKI2 subunit of superkiller complex protein-like isoform X4 [Dermacentor andersoni]
trinity_FM3_TRINITY_DN1073_c0_g1_i9_1	14.58	3.76	2.11958	3.57176	5.22637	0.0022247	0.0229087	1608	XP_050052187.1	71.3	129	37	0	340	726	1	129	3.59e-52	184	34620	XP_050052187.1 selenoprotein M-like [Dermacentor andersoni]		Sep15/SelM redox domain	2.7e-15	87.8	Insecta		0					ENOG
trinity_FM3_TRINITY_DN5705_c0_g1_i11_1	6.98	1.75	2.11679	2.75076	4.13488	0.0042008	0.0415399	2616
trinity_MM0_TRINITY_DN4095_c0_g1_i7_1	18.78	4.9	2.11176	3.88483	4.79881	0.00284794	0.0285171	473
trinity_FM3_SCL5Contig1718_1	10.3	2.66	2.10192	3.16927	5.188	0.00227433	0.0235741	497	XP_037284296.1	89.5	114	1	1	493	152	21	123	1.34e-66	211	6941	XP_037284296.1 ubiquitin-conjugating enzyme E2 variant 2-like isoform X1 [Rhipicephalus microplus]
trinity_MM2_TRINITY_DN22520_c0_g2_i18_1	9.71	2.51	2.09741	3.10412	5.10191	0.00238995	0.0244297	3190	XP_037562677.1	90.5	454	43	0	317	1678	1	454	2.4e-269	775	543639	XP_037562677.1 nucleolar protein 58 [Dermacentor silvarum]
trinity_MM0_TRINITY_DN7166_c0_g1_i10_1	10.95	2.88	2.07989	3.24214	5.19549	0.00226456	0.0234791	912
trinity_MM0_TRINITY_DN263_c0_g1_i6_1	7.3	1.89	2.077	2.80233	4.20861	0.00402194	0.0392586	3866	XP_049527643.1	50.9	232	114	0	3099	3794	5	236	2.09e-61	231	543639	XP_049527643.1 uncharacterized protein LOC125947269 [Dermacentor silvarum]
trinity_SMG_TRINITY_DN3056_c0_g1_i5_1	21.17	5.7	2.0708	4.04378	4.47088	0.00344773	0.0328897	9486	XP_050027273.1	48.2	413	19	1	6503	7741	29	246	6.65e-106	352	34620	XP_050027273.1 inositol oxygenase-like [Dermacentor andersoni]
trinity_MM2_TRINITY_DN2769_c0_g1_i9_1	6.96	1.83	2.05272	2.7573	3.95932	0.00466124	0.0463878	5301	KAH8042699.1	41.1	387	200	7	4437	3316	54	425	8.13e-80	288	6941	KAH8042699.1 hypothetical protein HPB51_025531 [Rhipicephalus microplus]
trinity_FM3_CL67276Contig1_1	8.79	2.36	2.03985	3.00418	4.71946	0.0029823	0.0294677	1364	SMN17576.1	31	439	240	7	1261	56	21	433	9.28e-56	202	655186	SMN17576.1 hypothetical protein CRYPA_814 [uncultured Candidatus Thioglobus sp.]
trinity_FM3_TRINITY_DN2137_c0_g3_i3_1	8.84	2.39	2.03068	3.01181	4.70461	0.00300818	0.0297529	596
trinity_SMG_TRINITY_DN1642_c0_g1_i2_1	23.52	6.53	2.02997	4.18655	4.37994	0.00363642	0.0347909	353
trinity_MM2_TRINITY_DN144666_c0_g1_i12_1	7.36	1.98	2.02586	2.81855	4.10303	0.00428064	0.0421103	1590	XP_040061159.1	69.2	39	12	0	1444	1560	84	122	1.04e-06	60.5	6945	XP_040061159.1 uncharacterized protein LOC115311231 isoform X3 [Ixodes scapularis]
trinity_FM0_TRINITY_DN4302_c0_g1_i19_1	12.25	3.37	2.0228	3.38138	5.01544	0.00251223	0.0253802	2209
trinity_FM3_CL14322Contig1_1	21.36	5.96	2.02071	4.06438	4.33401	0.00373582	0.0365019	12029	XP_037289338.1	45	489	248	8	8257	6824	2	480	4.42e-113	382	6941	XP_037289338.1 uncharacterized protein LOC119182748 [Rhipicephalus microplus]
trinity_MM2_TRINITY_DN643_c1_g4_i1_1	27.93	7.84	2.01785	4.41317	4.36348	0.00367171	0.0353612	398
trinity_MM2_TRINITY_DN55609_c0_g1_i17_1	11.92	3.31	2.0087	3.35197	4.98106	0.00256263	0.0258555	2211	XP_037516148.1	96	668	27	0	2	2005	1	668	0	1297	34632	XP_037516148.1 TBC1 domain family member 23 [Rhipicephalus sanguineus]
trinity_SMG_CL307Contig1_1	7.12	1.94	2.00635	2.78752	3.92399	0.00476018	0.0474335	520
trinity_SMG_TRINITY_DN11946_c0_g1_i2_1	11.14	3.1	2.00281	3.27478	4.94927	0.00261017	0.0263308	701	XP_037269921.1	86.6	127	17	0	260	640	1	127	2.6e-72	226	6941	XP_037269921.1 uncharacterized protein LOC119161506 [Rhipicephalus microplus]
trinity_FM3_SCL21Contig314_1	9.24	2.57	1.99432	3.06611	4.69102	0.00303206	0.030038	459
trinity_FM3_TRINITY_DN55741_c0_g1_i6_1	8.27	2.29	1.99414	2.94597	4.41503	0.00356237	0.0337452	1123
trinity_FM0_CL198Contig3_1	7.56	2.09	1.99076	2.85185	4.09237	0.00430771	0.0423954	2674
trinity_MM2_TRINITY_DN707_c0_g1_i9_1	10.88	3.07	1.98254	3.25124	4.90737	0.00267424	0.026616	743	XP_013794160.1	97.5	79	2	0	259	495	1	79	9.23e-42	148	6850	XP_013794160.1 NEDD8 isoform X2 [Limulus polyphemus]		Ubiquitin-2 like Rad60 SUMO-like	7.1e-33	147.1	Arthropoda		14	P:GO:0030431; P:GO:0031323; P:GO:0008589; P:GO:0051340; P:GO:2000736; P:GO:0031396; P:GO:0030162; F:GO:0031386; P:GO:0045116; P:GO:0036099; C:GO:0005634; P:GO:0008283; P:GO:0031647; P:GO:0051438	P:female germ-line stem cell population maintenance; P:regulation of protein ubiquitination; F:protein tag; P:cell population proliferation; P:regulation of protein stability; P:regulation of cellular metabolic process; P:regulation of ubiquitin-protein transferase activity; P:regulation of smoothened signaling pathway; P:regulation of stem cell differentiation; P:regulation of ligase activity; P…	K12158		COG,KOG,ENOG
trinity_SMG_TRINITY_DN180_c0_g1_i8_1	11.28	3.2	1.9767	3.29366	4.82341	0.00280757	0.0277567	445
trinity_MM2_TRINITY_DN4175_c1_g2_i11_1	8.26	2.32	1.97467	2.94786	4.3511	0.00369851	0.0356464	299
trinity_FM3_TRINITY_DN4664_c1_g1_i10_1	7.76	2.18	1.97063	2.88239	4.07601	0.00434963	0.0426806	1854
trinity_MM0_TRINITY_DN44448_c0_g1_i1_1	7.35	2.06	1.97033	2.82588	3.94698	0.00469555	0.0469582	436
trinity_MM2_SCL1Contig116_1	23.44	6.8	1.96778	4.19396	4.25084	0.0039231	0.0384981	11414
trinity_MM2_TRINITY_DN63423_c0_g1_i4_1	7.98	2.25	1.96737	2.91239	4.22091	0.00399288	0.0390684	1170
trinity_FM0_TRINITY_DN692_c0_g2_i7_1	23.58	6.86	1.9639	4.20241	4.23548	0.00395873	0.0386882	329
trinity_FM3_TRINITY_DN1544_c0_g3_i6_1	19.14	5.57	1.95872	3.93665	4.31003	0.00378883	0.0373574	680
trinity_MM0_TRINITY_DN3450_c5_g1_i19_1	9.91	2.84	1.95678	3.15011	4.7065	0.00300488	0.0296578	457
trinity_MM2_TRINITY_DN805_c0_g1_i3_1	8.82	2.53	1.94957	3.02275	4.43803	0.00351468	0.033365	863
trinity_FM3_SCL7Contig308_1	16.85	4.95	1.94207	3.78045	4.56716	0.00325905	0.0311787	507
trinity_SMG_TRINITY_DN1514_c1_g1_i21_1	8.15	2.35	1.93807	2.93962	4.20034	0.00404159	0.0398289	1012	WP_265430095.1	40.6	101	60	0	3	305	205	305	5.38e-13	80.9	573	WP_265430095.1 hypothetical protein, partial [Klebsiella pneumoniae]
trinity_MM2_TRINITY_DN18141_c0_g1_i1_1	24.63	7.31	1.93648	4.26433	4.13331	0.00420469	0.041635	513
trinity_SMG_TRINITY_DN676_c1_g1_i6_1	16.54	4.91	1.92686	3.76036	4.53968	0.00331179	0.031654	7470	XP_050027273.1	91.6	191	16	0	3392	2820	56	246	2.35e-116	382	34620	XP_050027273.1 inositol oxygenase-like [Dermacentor andersoni]
trinity_MM2_TRINITY_DN14381_c0_g1_i2_1	9.78	2.87	1.92348	3.14114	4.56255	0.00326784	0.0312738	392
trinity_FM3_TRINITY_DN8880_c1_g1_i10_1	7.86	2.29	1.92182	2.9039	4.03153	0.00446574	0.0440114	5620
trinity_FM0_TRINITY_DN1171_c0_g1_i24_1	8.34	2.45	1.91391	2.96834	4.20135	0.00403917	0.0396388	3376	KAH6928402.1	93.9	99	6	0	1544	1840	175	273	3.49e-58	213	266040	KAH6928402.1 hypothetical protein HPB50_015495 [Hyalomma asiaticum]
trinity_MM2_TRINITY_DN34095_c0_g1_i2_1	13.41	4	1.91361	3.50793	4.71689	0.00298677	0.0295627	366	KAG0435186.1	44.6	121	66	1	2	361	247	367	3.96e-25	108	34615	KAG0435186.1 hypothetical protein HPB47_018632, partial [Ixodes persulcatus]
trinity_MM0_TRINITY_DN567_c0_g1_i5_1	29.05	8.78	1.91357	4.48554	4.14061	0.00418662	0.0412548	391
trinity_SMG_TRINITY_DN19822_c0_g1_i12_1	14.53	4.35	1.91112	3.60482	4.66099	0.00308555	0.0305133	3372
trinity_MM0_TRINITY_DN153139_c0_g3_i2_1	8.09	2.38	1.91023	2.93643	4.09948	0.00428963	0.0422053	553	XP_016420230.1	27.5	200	127	3	8	553	134	333	2.3e-10	70.5	307959	XP_016420230.1 PREDICTED: uncharacterized protein LOC107749570 [Sinocyclocheilus rhinocerous]
trinity_MM0_TRINITY_DN58382_c4_g1_i1_1	12.09	3.61	1.90843	3.38642	4.67049	0.00306851	0.0304183	687
trinity_FM0_CL19708Contig1_1	9.76	2.9	1.90622	3.1419	4.50361	0.00338234	0.0321293	621
trinity_SMG_TRINITY_DN668_c0_g2_i3_1	9.18	2.73	1.9021	3.0747	4.41251	0.00356763	0.0339354	1833
trinity_FM0_TRINITY_DN33602_c0_g1_i6_1	20.6	6.25	1.90166	4.04099	4.06342	0.00438217	0.043251	7517
trinity_MM0_TRINITY_DN232257_c0_g1_i1_1	13.58	4.09	1.90055	3.52543	4.69009	0.0030337	0.0301331	6505	XP_037505870.2	63.3	229	78	2	392	1075	215	438	2.24e-84	306	34632	XP_037505870.2 retrovirus-related Pol polyprotein from transposon 17.6 [Rhipicephalus sanguineus]
trinity_SMG_CL27946Contig1_1	52.63	16.24	1.89107	5.2945	4.03119	0.00446663	0.0441065	1214
trinity_SMG_TRINITY_DN2682_c0_g1_i9_1	20.33	6.27	1.87822	4.02885	4.00414	0.00453887	0.044962	3114	KAH6940402.1	73.9	115	30	0	321	665	388	502	4.15e-49	194	266040	KAH6940402.1 hypothetical protein HPB50_027552 [Hyalomma asiaticum]
trinity_FM0_TRINITY_DN4806_c0_g2_i2_1	8.72	2.66	1.86459	3.02505	4.15567	0.00414954	0.0408745	4707
trinity_MM2_CL67766Contig1_1	16.44	5.11	1.86208	3.76544	4.37436	0.00364836	0.034981	1446	KAH6927885.1	37.8	222	102	6	7	597	110	320	1.09e-25	119	266040	KAH6927885.1 hypothetical protein HPB50_009774 [Hyalomma asiaticum]
trinity_MM2_TRINITY_DN205_c3_g1_i2_1	10.22	3.14	1.86206	3.2016	4.41507	0.00356228	0.0336502	385
trinity_FM0_TRINITY_DN280_c0_g1_i1_1	8.62	2.64	1.85853	3.01359	4.10591	0.00427335	0.0419202	1027
trinity_MM0_TRINITY_DN10674_c1_g1_i3_1	8.52	2.61	1.85761	3.00112	4.07093	0.00436273	0.0428707	4777
trinity_FM0_TRINITY_DN23374_c0_g1_i1_1	7.96	2.44	1.85317	2.92901	3.90622	0.00481076	0.0476236	844	XP_037272753.1	62.8	199	74	0	247	843	769	967	3.65e-78	266	6941	XP_037272753.1 uncharacterized protein LOC119164637 [Rhipicephalus microplus]		K02A2.6-like	1e-36	160.6	Metazoa		0					COG,KOG,ENOG
trinity_SMG_TRINITY_DN83869_c0_g1_i1_1	8.93	2.75	1.85273	3.05313	4.16338	0.00413069	0.0405894	683	KAH8037278.1	48.2	112	54	2	354	683	88	197	1.34e-20	98.6	6941	KAH8037278.1 hypothetical protein HPB51_009824 [Rhipicephalus microplus]
trinity_MM0_TRINITY_DN3027_c9_g2_i1_1	11.45	3.57	1.84623	3.33467	4.47619	0.00343702	0.0326996	851
trinity_FM3_TRINITY_DN72502_c1_g4_i3_1	9.43	2.94	1.83829	3.11582	4.20055	0.00404109	0.0397338	720
trinity_FM0_TRINITY_DN20835_c0_g1_i3_1	34.55	11.08	1.83164	4.7338	3.98683	0.00458572	0.0456274	508	KAH6940451.1	95.7	116	5	0	350	3	1	116	1.82e-74	232	266040	KAH6940451.1 hypothetical protein HPB50_000058 [Hyalomma asiaticum]			0.026	44.7	Bilateria		0					ENOG
trinity_FM3_TRINITY_DN1544_c0_g2_i1_1	33.65	10.82	1.82754	4.69925	3.96461	0.00464662	0.0462928	2307
trinity_MM0_TRINITY_DN142396_c0_g1_i9_1	15.6	5.01	1.81473	3.71027	4.32632	0.00375274	0.0368821	688	XP_037573613.1	76.6	128	30	0	686	303	28	155	1.86e-65	210	543639	XP_037573613.1 NPC intracellular cholesterol transporter 2 [Dermacentor silvarum]
trinity_SMG_CL1157Contig3_1	10.54	3.36	1.81221	3.2459	4.34539	0.00371094	0.0361217	812
trinity_MM2_TRINITY_DN1208_c0_g1_i8_1	13.35	4.29	1.80937	3.52259	4.43333	0.00352438	0.0335551	354
trinity_SMG_CL63086Contig1_1	13.32	4.3	1.8029	3.52119	4.40235	0.00358895	0.0342205	704
trinity_FM0_SCL1Contig6073_1	33.15	10.85	1.80207	4.68467	3.90096	0.00482585	0.0477186	610
trinity_FM3_TRINITY_DN3187_c2_g1_i5_1	10.02	3.22	1.79904	3.19102	4.19896	0.00404488	0.039924	3130	DAA34551.1	97	33	1	0	2526	2428	1	33	2.51e-08	67.8	34610	DAA34551.1 TPA_inf: phosphoenolpyruvate carboxykinase, partial [Amblyomma variegatum]
trinity_SMG_TRINITY_DN91323_c0_g1_i3_1	18.17	5.92	1.79823	3.90306	3.99147	0.00457312	0.0455323	262
trinity_FM3_TRINITY_DN61334_c0_g2_i1_1	11.54	3.74	1.79267	3.35403	4.32977	0.00374512	0.036692	2382	XP_037581610.1	29.8	161	111	2	758	276	129	287	2.17e-08	70.9	543639	XP_037581610.1 TNF receptor-associated factor 6 [Dermacentor silvarum]
trinity_FM0_TRINITY_DN3390_c0_g1_i6_1	8.89	2.86	1.79233	3.05921	3.97792	0.00461004	0.0460076	393
trinity_FM3_SCL2547Contig1_1	13.72	4.47	1.79094	3.55904	4.34898	0.00370312	0.0357414	1793
trinity_SMG_TRINITY_DN39_c0_g1_i33_1	11.88	3.88	1.78293	3.38981	4.31128	0.00378604	0.0372624	1028	XP_054917938.1	72.1	68	19	0	1012	809	308	375	6.83e-25	116	34620	XP_054917938.1 uncharacterized protein LOC129380575 [Dermacentor andersoni]
trinity_FM3_TRINITY_DN1483_c1_g1_i12_1	10.79	3.54	1.77319	3.2802	4.19854	0.00404588	0.040019	983
trinity_MM0_TRINITY_DN423_c0_g1_i5_1	13.23	4.38	1.7674	3.52019	4.29741	0.00381705	0.0377376	413
trinity_MM0_CL11647Contig1_1	12.61	4.18	1.76416	3.46375	4.27684	0.00386351	0.0379278	467
trinity_MM2_TRINITY_DN217061_c0_g1_i6_1	10.38	3.43	1.76177	3.23816	4.15462	0.00415212	0.0409696	872
trinity_MM2_TRINITY_DN9171_c0_g1_i4_1	9.83	3.26	1.75463	3.17795	4.02668	0.0044786	0.0442015	3945	XP_049273548.1	45.7	223	77	6	1278	661	53	248	3.78e-35	148	34632	XP_049273548.1 uncharacterized protein LOC125759175 [Rhipicephalus sanguineus]
trinity_SMG_TRINITY_DN489_c1_g1_i8_1	17.93	6.04	1.75085	3.89629	3.88062	0.00488466	0.048289	653
trinity_MM2_TRINITY_DN29604_c0_g1_i2_1	12.03	4.05	1.74101	3.41288	4.16532	0.00412596	0.0404943	1123
trinity_MM0_TRINITY_DN3596_c1_g1_i6_1	9.55	3.26	1.71344	3.15356	3.87211	0.00490948	0.0485741	328
trinity_FM0_SCL30Contig106_1	9.76	3.35	1.70668	3.17929	3.85459	0.004961	0.0492395	374
trinity_FM0_TRINITY_DN6873_c2_g1_i2_1	9.5	3.26	1.70595	3.14917	3.85383	0.00496325	0.0493346	685
trinity_FM0_TRINITY_DN94304_c0_g3_i3_1	12.46	4.34	1.69451	3.46382	4.06358	0.00438175	0.0431559	1618	XP_049272058.1	78.5	293	63	0	656	1534	1	293	1.45e-151	455	34632	XP_049272058.1 LOW QUALITY PROTEIN: uncharacterized protein LOC119393053 [Rhipicephalus sanguineus]
trinity_SMG_CL55Contig17_1	12.12	4.25	1.68429	3.43328	4.00035	0.00454907	0.045057	705
trinity_MM0_SCL3Contig997_1	14.43	5.08	1.68362	3.64226	4.03344	0.0044607	0.0439163	626
trinity_FM3_TRINITY_DN3059_c1_g1_i8_1	16.04	5.68	1.67792	3.77319	3.85073	0.00497243	0.0494297	470	GFN89009.1	45.3	53	29	0	370	212	227	279	6.19e-06	56.6	259542	GFN89009.1 serine protease [Plakobranchus ocellatus]
trinity_MM0_TRINITY_DN3522_c0_g1_i1_1	12.33	4.4	1.6603	3.45859	3.94781	0.00469323	0.0468631	417
trinity_FM0_TRINITY_DN5776_c1_g1_i21_1	14.1	5.08	1.65052	3.62132	3.96954	0.00463303	0.0461027	319
trinity_MM0_CL3566Contig1_1	11.22	4.04	1.64489	3.35127	3.84407	0.00499221	0.0498099	382
trinity_MM0_TRINITY_DN41174_c0_g4_i1_1	3.3	12.72	-1.70834	3.37341	3.88223	0.00487996	0.0480989	9279	XP_050027273.1	90	160	16	0	2884	2405	29	188	2.88e-89	305	34620	XP_050027273.1 inositol oxygenase-like [Dermacentor andersoni]
trinity_MM2_SCL15Contig423_1	3.68	14.24	-1.71742	3.50286	3.99555	0.00456206	0.0452471	386	XP_042150722.1	70.3	128	38	0	386	3	442	569	1.23e-56	201	6945	XP_042150722.1 uncharacterized protein LOC121046893 [Ixodes scapularis]
trinity_FM0_TRINITY_DN52673_c0_g2_i3_1	3.49	13.53	-1.71842	3.44297	3.94596	0.0046984	0.0470532	339
trinity_FM0_TRINITY_DN49839_c0_g1_i1_1	4.2	16.28	-1.72369	3.66057	3.98651	0.00458659	0.0457224	763
trinity_MM0_SCL6Contig1607_1	3.51	13.76	-1.73452	3.45973	3.99928	0.00455197	0.0451521	2646	KAG0433191.1	44	75	40	1	73	291	18	92	4.63e-11	72	34615	KAG0433191.1 hypothetical protein HPB47_020149 [Ixodes persulcatus]
trinity_FM0_SCL26Contig329_1	3.95	15.54	-1.74321	3.60145	4.04404	0.00443275	0.0437262	438
trinity_MM2_SCL11Contig804_1	2.83	11.24	-1.7454	3.22673	3.84533	0.00498848	0.0497148	565	XP_049512374.1	39.2	153	90	1	102	560	2	151	1.62e-26	117	543639	XP_049512374.1 tenascin-R isoform X2 [Dermacentor silvarum]
trinity_MM2_CL73156Contig1_1	3.46	13.72	-1.75039	3.45355	4.05874	0.00439432	0.0434411	380
trinity_FM0_TRINITY_DN5476_c0_g1_i1_1	2.89	11.53	-1.75264	3.25409	3.87922	0.00488873	0.048384	1824
trinity_FM0_CL100298Contig1_1	3.24	12.92	-1.75618	3.38301	4.03803	0.00444858	0.0438213	485
trinity_FM0_SCL1Contig2480_1	3.62	14.48	-1.7643	3.51417	4.10753	0.00426927	0.0418251	9931	KAG0428731.1	37	300	167	6	1342	2211	1393	1680	4.8e-37	168	34615	KAG0428731.1 hypothetical protein HPB47_024290 [Ixodes persulcatus]
trinity_FM0_SCL5Contig2715_1	3.42	13.71	-1.76558	3.45006	4.10468	0.00427646	0.0420152	5056
trinity_MM0_TRINITY_DN2278_c0_g1_i9_1	2.72	11.02	-1.77211	3.20021	3.86898	0.00491865	0.0486692	559
trinity_MM0_TRINITY_DN59644_c0_g1_i1_1	3.88	15.68	-1.78109	3.60538	4.1631	0.00413137	0.0406844	1025
trinity_FM0_TRINITY_DN30414_c0_g1_i3_1	3.7	15	-1.78418	3.55226	4.18874	0.00406933	0.0402091	329
trinity_MM0_TRINITY_DN29115_c0_g1_i2_1	3.96	16.05	-1.78586	3.63235	4.19714	0.00404921	0.0401141	2627	KAH6937410.1	47.1	157	78	3	2510	2052	1	156	8.1e-09	68.9	266040	KAH6937410.1 hypothetical protein HPB50_000097 [Hyalomma asiaticum]
trinity_MM0_SCL10Contig501_1	2.79	11.45	-1.79151	3.23979	4.01009	0.00452288	0.0446768	423
trinity_FM0_SCL9Contig1331_1	10.6	42.83	-1.79994	4.87735	3.86425	0.00493254	0.0488593	1723	KAH9381926.1	100	33	0	0	101	3	128	160	2.61e-11	75.1	44386	KAH9381926.1 hypothetical protein HPB48_017306 [Haemaphysalis longicornis]
trinity_FM3_TRINITY_DN6745_c0_g2_i1_1	2.55	10.67	-1.81529	3.15743	3.958	0.00466492	0.046673	445
trinity_MM2_SCL3Contig1245_1	4	16.58	-1.81827	3.66558	4.27389	0.00387022	0.0380228	776
trinity_FM0_SCL20Contig483_1	2.4	10.17	-1.83047	3.10237	3.94025	0.00471437	0.0471483	496
trinity_MM0_TRINITY_DN812_c2_g2_i6_1	2.28	9.71	-1.83508	3.05143	3.8468	0.0049841	0.0496198	3165	XP_037526299.1	53.3	90	42	0	3094	2825	5	94	8.22e-24	118	34632	XP_037526299.1 TNF receptor-associated factor 6-like [Rhipicephalus sanguineus]
trinity_FM3_SCL2Contig2568_1	2.48	10.57	-1.84026	3.1431	4.02399	0.00448575	0.0442966	4516
trinity_SMG_CL39Contig3_1	2.23	9.61	-1.85077	3.03788	3.84194	0.00499858	0.049999	516
trinity_FM0_TRINITY_DN1513_c0_g1_i8_1	8.27	35.23	-1.8728	4.60529	4.01976	0.004497	0.0443916	397
trinity_MM2_TRINITY_DN8874_c0_g1_i2_1	4.06	17.48	-1.87305	3.71979	4.36885	0.00366017	0.0351711	636
trinity_FM0_SCL4Contig1125_1	3.19	13.83	-1.87506	3.44178	4.4097	0.00357352	0.0340304	615
trinity_MM0_TRINITY_DN1728_c0_g1_i6_1	3.41	14.78	-1.87707	3.51909	4.43991	0.00351082	0.03327	1107	KAG0417456.1	45.7	92	48	1	736	461	316	405	2.94e-12	80.1	34615	KAG0417456.1 hypothetical protein HPB47_005608 [Ixodes persulcatus]
trinity_MM2_TRINITY_DN62287_c0_g4_i1_1	2.38	10.51	-1.88882	3.12934	4.1352	0.00420001	0.0414449	336
trinity_FM0_TRINITY_DN2795_c49_g2_i2_1	2.71	11.93	-1.89036	3.27012	4.32869	0.00374751	0.0367871	868
trinity_MM2_CL4476Contig1_1	7.06	30.53	-1.89186	4.41541	3.98485	0.00459111	0.0458175	336
trinity_MM0_CL59042Contig1_1	2.03	9.05	-1.89392	2.96739	3.84914	0.00497715	0.0495247	3152	XP_050027273.1	45.3	386	16	1	842	1999	56	246	1.15e-90	302	34620	XP_050027273.1 inositol oxygenase-like [Dermacentor andersoni]
trinity_MM2_CL14515Contig1_1	6.76	29.32	-1.89538	4.3626	3.95869	0.00466299	0.0464829	761
trinity_FM0_SCL14Contig510_1	3.38	15.04	-1.91433	3.53352	4.58162	0.00323166	0.0310837	638
trinity_FM0_TRINITY_DN2421_c0_g1_i13_1	3.32	14.86	-1.92209	3.5181	4.55803	0.00327647	0.0313688	301	XP_054933976.1	78.6	70	15	0	1	210	351	420	2.05e-27	114	34620	XP_054933976.1 uncharacterized protein LOC129388029 [Dermacentor andersoni]		transposition, RNA-mediated	0.094	42	Arthropoda		0					COG,KOG,ENOG
trinity_MM2_CL1161Contig2_1	2.95	13.28	-1.9258	3.38674	4.52509	0.00334013	0.031749	347
trinity_MM2_TRINITY_DN12755_c0_g1_i16_1	2.45	11.12	-1.92932	3.18546	4.33932	0.00372417	0.0362167	1755	KAH6939164.1	53.1	162	26	5	1346	1753	89	226	5.08e-31	139	266040	KAH6939164.1 hypothetical protein HPB50_016387 [Hyalomma asiaticum]
trinity_FM3_CL21676Contig1_1	2.05	9.37	-1.92995	2.99904	4.01127	0.00451971	0.0445817	14724	WP_012720133.1	99.4	881	5	0	13013	10371	1	881	0	1595	35788;347255	WP_012720133.1 autotransporter domain-containing protein [Rickettsia africae]		Resolvase, N terminal domain	1.3e-102	379	Rickettsiales		0					COG,ENOG
trinity_FM0_TRINITY_DN212282_c0_g1_i7_1	4.5	20.25	-1.93926	3.88814	4.27267	0.00387299	0.0381179	671
trinity_FM0_TRINITY_DN2044_c6_g5_i1_1	4.39	19.8	-1.94184	3.86006	4.31713	0.00377306	0.0370722	6083	XP_049274544.1	32.7	483	305	7	125	1564	1	466	4.28e-69	253	34632	XP_049274544.1 TNF receptor-associated factor 6-like [Rhipicephalus sanguineus]
trinity_MM2_CL12708Contig1_1	3	13.72	-1.94903	3.42073	4.60814	0.00318206	0.0308935	495
trinity_MM2_TRINITY_DN9995_c0_g1_i8_1	5.04	22.86	-1.95348	4.03632	4.09499	0.00430106	0.0423004	1491	PFX21652.1	38.2	157	83	5	1107	637	481	623	2.26e-14	89.4	50429	PFX21652.1 Transposon Ty3-I Gag-Pol polyprotein [Stylophora pistillata]
trinity_MM2_CL4472Contig1_1	4.42	20.28	-1.9666	3.88541	4.34692	0.00370758	0.0359316	510
trinity_FM3_TRINITY_DN4484_c1_g1_i1_1	7.94	36.14	-1.96737	4.62146	4.26902	0.00388134	0.0382129	3010	XP_050040785.2	57.5	570	229	7	2788	1106	749	1314	5.68e-184	580	34620	XP_050040785.2 MAM and LDL-receptor class A domain-containing protein 1-like [Dermacentor andersoni]
trinity_FM0_CL4613Contig1_1	2.68	12.47	-1.96893	3.30814	4.5526	0.00328689	0.0314639	1652	XP_049519577.1	36.2	174	100	6	628	1134	61	228	1.18e-09	73.6	543639	XP_049519577.1 uncharacterized protein LOC125943983 [Dermacentor silvarum]
trinity_FM0_TRINITY_DN6_c0_g1_i8_1	2.84	13.23	-1.97313	3.37508	4.67869	0.0030539	0.0303232	512
trinity_FM0_TRINITY_DN30470_c0_g1_i2_1	1.97	9.31	-1.9751	2.98578	4.10917	0.00426514	0.04173	371	XP_037505093.1	86.7	75	10	0	244	20	441	515	2.73e-36	140	34632	XP_037505093.1 uncharacterized protein LOC119381214 [Rhipicephalus sanguineus]
trinity_FM3_SCL9Contig950_1	2.05	9.68	-1.97626	3.02722	4.21252	0.00401266	0.0391635	333
trinity_MM2_SCL20Contig356_1	4.52	21	-1.98515	3.92543	4.3228	0.00376049	0.0369772	2502	XP_054932031.1	63.2	117	43	0	295	645	1	117	6.94e-37	146	34620	XP_054932031.1 uncharacterized protein LOC129387251 [Dermacentor andersoni]
trinity_FM3_CL125Contig7_1	4.97	23.16	-1.9919	4.0462	4.20512	0.00403022	0.0395437	682
trinity_SMG_CL29570Contig1_1	2.5	12.02	-2.01247	3.26012	4.69557	0.00302405	0.029943	3416	XP_049273068.1	74.2	233	60	0	2489	1791	199	431	6.51e-112	368	34632	XP_049273068.1 medium-chain acyl-CoA ligase ACSF2, mitochondrial isoform X1 [Rhipicephalus sanguineus]	envZ	PhoQ Sensor	0.69	40.4	Burkholderiaceae	EC:2.7.13.3	0			K07638,K18143	map01501,map02020,map02026	COG,ENOG
trinity_MM0_CL3746Contig3_1	2.69	12.98	-2.02101	3.34603	4.77252	0.00289174	0.0288973	525
trinity_FM0_CL8586Contig1_1	2.7	13.05	-2.02356	3.35181	4.80114	0.00284409	0.0284221	1628
trinity_FM3_SCL12Contig989_1	7.66	36.3	-2.02475	4.61722	4.40791	0.00357726	0.0341255	1663
trinity_FM3_TRINITY_DN8927_c0_g1_i26_1	1.7	8.42	-2.03225	2.87272	3.92993	0.00474339	0.0473384	307
trinity_FM3_TRINITY_DN2009_c0_g1_i9_1	2.15	10.55	-2.03369	3.11234	4.52095	0.00334821	0.0318441	1367
trinity_FM3_TRINITY_DN197255_c0_g1_i1_1	2.74	13.37	-2.03781	3.37749	4.86008	0.00274851	0.0273764	3011	XP_037559429.1	92.3	531	41	0	2980	1388	1	531	0	947	543639	XP_037559429.1 SNW domain-containing protein 1 [Dermacentor silvarum]
trinity_MM2_TRINITY_DN105958_c1_g1_i1_1	2.43	12.01	-2.05041	3.25371	4.81694	0.00281813	0.0278517	648
trinity_FM0_TRINITY_DN302_c0_g3_i2_1	1.7	8.57	-2.05733	2.8877	4.05389	0.00440697	0.0435361	1505
trinity_FM3_TRINITY_DN461_c1_g1_i9_1	1.87	9.39	-2.05814	2.98348	4.35634	0.00368715	0.0354563	355	XP_054928129.1	43.9	114	59	3	3	344	11031	11139	2.89e-13	76.6	34620	XP_054928129.1 uncharacterized protein LOC126533677 [Dermacentor andersoni]
trinity_MM0_SCL4Contig539_1	3.12	15.55	-2.07351	3.54817	4.97321	0.00257428	0.0259506	2084	XP_037560082.1	96.8	434	14	0	166	1467	10	443	1.43e-297	828	543639	XP_037560082.1 spliceosome RNA helicase DDX39B isoform X2 [Dermacentor silvarum]	DDX39B	negative regulation of DNA damage checkpoint	1.7e-209	735.3	Vertebrata	EC:3.6.4.13	15	P:GO:0032786; P:GO:0010628; P:GO:0000398; P:GO:0071166; P:GO:0006406; F:GO:0003724; P:GO:0006611; C:GO:0005681; F:GO:0016887; C:GO:0005730; P:GO:0015833; C:GO:0005737; P:GO:0031503; P:GO:2000002; P:GO:0010501	P:RNA secondary structure unwinding; P:peptide transport; P:positive regulation of DNA-templated transcription, elongation; F:ATP hydrolysis activity; P:ribonucleoprotein complex localization; P:mRNA splicing, via spliceosome; C:cytoplasm; P:protein-containing complex localization; C:spliceosomal complex; P:protein export from nucleus; P:mRNA export from nucleus; F:RNA helicase activity; C:nucleo…	K12812	map03013,map03015,map03040,map05164	COG,KOG,ENOG
trinity_FM0_TRINITY_DN6290_c2_g1_i1_1	1.57	8.06	-2.07737	2.82207	3.91864	0.00477534	0.0475285	750
trinity_FM0_TRINITY_DN1596_c66_g1_i1_1	1.54	7.94	-2.08198	2.80624	3.87421	0.00490334	0.0484791	3850	XP_054934042.1	42.7	661	357	11	6	1931	23	680	2.84e-151	485	34620	XP_054934042.1 receptor-type tyrosine-protein phosphatase F-like [Dermacentor andersoni]	COL12A1	Thrombospondin N-terminal -like domains.	0.0003	53.5	Chiroptera		7	C:GO:0005595; P:GO:0030199; C:GO:0005576; C:GO:0005788; P:GO:0001501; P:GO:0035987; P:GO:0043933	C:endoplasmic reticulum lumen; P:protein-containing complex organization; P:collagen fibril organization; P:endodermal cell differentiation; C:extracellular region; P:skeletal system development; C:collagen type XII trimer	K08132	map04974	KOG,ENOG
trinity_FM3_TRINITY_DN3518_c0_g1_i16_1	5.71	28.4	-2.08866	4.28866	4.4016	0.00359051	0.0344106	1506
trinity_FM0_CL16036Contig1_1	1.58	8.18	-2.08981	2.83557	4.0051	0.00453627	0.0448669	650
trinity_MM0_TRINITY_DN153072_c0_g1_i1_1	1.82	9.4	-2.09643	2.97954	4.46716	0.00345524	0.0329848	537
trinity_FM0_TRINITY_DN934_c0_g1_i3_1	2.76	14.12	-2.10572	3.43064	5.02425	0.00249948	0.0251901	5433	XP_037517460.1	81.3	209	37	1	1393	2019	4	210	2.76e-109	358	34632	XP_037517460.1 uncharacterized protein LOC119394246 [Rhipicephalus sanguineus]
trinity_FM0_CL22181Contig1_1	2.2	11.35	-2.10638	3.18279	4.86246	0.00274472	0.0271863	2197	XP_040358836.2	36.3	201	121	2	502	1101	585	779	9.83e-30	139	6945	XP_040358836.2 uncharacterized protein LOC121047566 [Ixodes scapularis]		Ribonuclease H protein	4.5e-22	111.7	Bilateria		0					KOG,ENOG
trinity_MM0_SCL6Contig27_1	1.67	8.75	-2.11089	2.90238	4.28874	0.00383655	0.0378327	1799	KAG0433872.1	69.8	53	16	0	3	161	123	175	1.05e-11	75.9	34615	KAG0433872.1 hypothetical protein HPB47_019520 [Ixodes persulcatus]
trinity_MM0_TRINITY_DN21687_c0_g1_i1_1	1.73	9.09	-2.11741	2.94141	4.43373	0.00352354	0.0334601	368
trinity_SMG_TRINITY_DN70492_c0_g2_i1_1	1.53	8.11	-2.12078	2.82292	4.0485	0.00442105	0.0436312	1417
trinity_MM2_SCL9Contig1141_1	2.55	13.45	-2.14564	3.36898	5.14293	0.00233413	0.0241445	2612	XP_037499669.1	58.6	469	148	14	2399	1074	7	456	3.27e-148	455	34632	XP_037499669.1 uncharacterized protein LOC119373678 [Rhipicephalus sanguineus]
trinity_SMG_CL59773Contig1_1	1.6	8.62	-2.1473	2.88227	4.25778	0.0039071	0.038308	589	KAH8023286.1	70.4	115	34	0	492	148	1	115	2.68e-43	155	6941	KAH8023286.1 hypothetical protein HPB51_011729 [Rhipicephalus microplus]
trinity_MM2_SCL16Contig411_1	2.11	11.23	-2.1484	3.16538	5.01988	0.00250579	0.0252852	1175	XP_037563121.1	88.6	114	12	1	947	606	1	113	3.79e-57	193	543639	XP_037563121.1 activated RNA polymerase II transcriptional coactivator p15-like [Dermacentor silvarum]
trinity_FM0_SCL1Contig2205_1	1.83	9.84	-2.15409	3.02084	4.76558	0.00290343	0.0289924	311
trinity_FM0_SCL30Contig279_1	2.18	11.65	-2.15609	3.20509	5.08514	0.00241317	0.0246198	818	XP_050029421.1	91.6	154	9	2	464	3	1	150	1.35e-85	268	34620	XP_050029421.1 ras-related protein Rab-40B-like [Dermacentor andersoni]
trinity_SMG_TRINITY_DN407982_c0_g1_i1_1	1.37	7.52	-2.16116	2.74198	3.86004	0.0049449	0.0491445	903
trinity_FM3_CL29752Contig1_1	3.23	17.42	-2.1878	3.66674	5.21429	0.0022402	0.0230989	599	XP_054928129.1	50.5	200	96	2	1	597	7108	7305	1.98e-32	135	34620	XP_054928129.1 uncharacterized protein LOC126533677 [Dermacentor andersoni]
trinity_MM0_TRINITY_DN1606_c0_g1_i6_1	1.5	8.37	-2.19211	2.84649	4.35157	0.00369748	0.0355513	344
trinity_FM0_TRINITY_DN20944_c0_g1_i8_1	3.6	19.53	-2.20025	3.80328	5.06129	0.00244661	0.0249049	620
trinity_FM0_TRINITY_DN22422_c0_g4_i2_1	1.55	8.71	-2.20471	2.88602	4.47133	0.00344681	0.0327947	2008	XP_037272054.1	83.2	357	23	2	415	1374	5	361	2.5e-50	190	6941	XP_037272054.1 LOW QUALITY PROTEIN: outer dense fiber protein 3-like [Rhipicephalus microplus]		Sperm-tail PG-rich repeat	1.4e-16	94	Insecta		1	P:GO:0007605	P:sensory perception of sound			ENOG
trinity_MM0_CL40049Contig1_1	1.74	9.75	-2.20932	3.00409	4.89354	0.00269574	0.0269011	352
trinity_FM3_CL13Contig8_1	6.14	33.25	-2.2124	4.47238	4.80471	0.0028382	0.0282319	751
trinity_FM0_CL79397Contig1_1	1.4	7.99	-2.2183	2.79609	4.22595	0.00398104	0.0388783	806
trinity_FM0_SCL15Contig925_1	1.54	8.75	-2.21991	2.88896	4.52095	0.00334823	0.0319392	1740
trinity_FM0_SCL3Contig2908_1	1.95	10.96	-2.22131	3.12917	5.15537	0.00231746	0.0239544	829
trinity_MM2_CL4568Contig2_1	6.18	33.73	-2.2238	4.48925	4.82715	0.00280149	0.0276616	296	XP_050032426.1	80	65	13	0	295	101	453	517	6.53e-30	122	34620	XP_050032426.1 uncharacterized protein LOC126528628 [Dermacentor andersoni]		Phosphopantetheine attachment site	0.85	39.7	unclassified Burkholderiales		0					COG,ENOG
trinity_MM2_TRINITY_DN64878_c2_g1_i7_1	1.24	7.21	-2.23357	2.6921	3.86683	0.00492495	0.0487643	292
trinity_FM3_TRINITY_DN4684_c0_g1_i6_1	1.26	7.38	-2.24546	2.71368	3.97936	0.00460612	0.0459125	549
trinity_FM0_SCL6Contig381_1	1.65	9.51	-2.24556	2.97319	4.92352	0.00264935	0.0265209	2939	XP_049526233.1	81.3	171	29	2	2937	2425	69	236	4.46e-56	205	543639	XP_049526233.1 RNA-binding protein 4.1 isoform X2 [Dermacentor silvarum]
trinity_SMG_TRINITY_DN1059_c1_g1_i6_1	3.23	18.15	-2.24658	3.70791	5.27391	0.00216474	0.0225285	2245	XP_049512166.1	75.9	419	94	5	1819	581	20	437	2.96e-191	560	543639	XP_049512166.1 NF-kappa-B inhibitor cactus isoform X1 [Dermacentor silvarum]
trinity_FM0_TRINITY_DN2803_c0_g2_i21_1	2.45	13.91	-2.24884	3.39378	5.40186	0.00201153	0.0204373	2586	KAH7977336.1	65.6	218	75	0	2286	1633	3	220	4.65e-87	293	543639	KAH7977336.1 hypothetical protein HPB49_000702 [Dermacentor silvarum]
trinity_MM0_TRINITY_DN5555_c0_g1_i16_1	1.45	8.44	-2.24928	2.8483	4.4999	0.00338968	0.0322243	1267
trinity_SMG_CL12036Contig1_1	1.97	11.39	-2.26228	3.16642	5.35065	0.00207146	0.0212928	3238	KAH6932794.1	70.9	196	47	2	1234	1821	168	353	1.23e-57	214	266040	KAH6932794.1 hypothetical protein HPB50_009493 [Hyalomma asiaticum]
trinity_FM0_TRINITY_DN6_c0_g1_i7_1	1.41	8.3	-2.26285	2.82963	4.49185	0.00340568	0.0323194	2313	XP_050051079.1	57.4	528	193	2	728	2308	1	497	1.11e-197	585	34620	XP_050051079.1 uncharacterized protein LOC126547223 [Dermacentor andersoni]
trinity_FM0_CL591Contig1_1	1.75	10.2	-2.2658	3.04557	5.15585	0.00231681	0.0238593	1493	XP_037503015.1	97.9	96	2	0	559	846	122	217	3.58e-54	192	34632	XP_037503015.1 eukaryotic translation initiation factor 4 gamma 2-like [Rhipicephalus sanguineus]		eukaryotic translation initiation factor 4 gamma	5.5e-29	134.8	Arthropoda		5	F:GO:0003743; P:GO:0022416; P:GO:0048731; F:GO:0003729; P:GO:0006413	F:translation initiation factor activity; P:chaeta development; P:translational initiation; F:mRNA binding; P:system development	K03260,K17682	map03013,map05416	KOG,ENOG
trinity_MM0_SCL5Contig398_1	1.97	11.44	-2.26852	3.17049	5.35118	0.00207082	0.0211977	4477	XP_049515205.1	80	938	166	11	258	3050	45	967	0	1479	543639	XP_049515205.1 phosphatidylinositol 3-kinase regulatory subunit alpha-like isoform X1 [Dermacentor silvarum]
trinity_MM2_TRINITY_DN14935_c0_g2_i1_1	2.03	11.8	-2.27181	3.20446	5.40463	0.00200834	0.0202471	5796	DAA34642.1	98.8	168	2	0	495	998	1	168	2.18e-103	345	34610	DAA34642.1 TPA_inf: fatty acid desaturase [Amblyomma variegatum]
trinity_FM0_TRINITY_DN7447_c0_g1_i25_1	4.88	27.76	-2.27765	4.2308	4.87115	0.00273094	0.0269962	1170	XP_037526897.1	85.7	203	29	0	239	847	32	234	2.3e-125	371	34632	XP_037526897.1 peroxiredoxin 1 isoform X5 [Rhipicephalus sanguineus]
trinity_FM3_TRINITY_DN16260_c0_g1_i4_1	2.19	12.75	-2.27858	3.29054	5.4512	0.00195549	0.0196768	3769	XP_050025301.1	90.6	384	25	4	1476	2618	1	376	1.59e-211	627	34620	XP_050025301.1 E3 ubiquitin-protein ligase RNF115-like isoform X1 [Dermacentor andersoni]
trinity_FM0_TRINITY_DN4986_c0_g1_i1_1	1.23	7.41	-2.28301	2.71354	4.0778	0.00434502	0.0425856	484
trinity_MM0_SCL1Contig2108_1	2.49	14.5	-2.2859	3.437	5.48263	0.00192064	0.0190114	3234
trinity_MM0_TRINITY_DN1602_c0_g1_i2_1	2.76	16.03	-2.28714	3.55425	5.50116	0.00190038	0.0188213	2365	DAA34684.1	100	77	0	0	382	612	1	77	1.3e-26	115	34610	DAA34684.1 TPA_inf: hypothetical conserved protein 225 [Amblyomma variegatum]
trinity_FM0_TRINITY_DN751_c3_g1_i4_1	2.97	17.23	-2.28879	3.63978	5.46542	0.00193964	0.0192966	827	XP_037577722.1	78.3	69	15	0	2	208	91	159	3.41e-29	119	543639	XP_037577722.1 multiple coagulation factor deficiency protein 2 homolog [Dermacentor silvarum]
trinity_MM0_CL9892Contig1_1	1.24	7.5	-2.28944	2.72477	4.13903	0.00419052	0.0413498	745
trinity_SMG_TRINITY_DN190_c0_g2_i2_1	1.24	7.59	-2.30635	2.73475	4.22416	0.00398523	0.0389734	405
trinity_MM2_TRINITY_DN318767_c0_g1_i1_1	1.54	9.3	-2.30657	2.94247	5.01114	0.00251848	0.0255703	790	XP_037512022.1	91.5	189	16	0	706	140	1	189	2.27e-111	329	34632	XP_037512022.1 dynactin subunit 3 [Rhipicephalus sanguineus]
trinity_FM0_CL250Contig1_1	2.89	17.01	-2.30828	3.62187	5.54753	0.00185068	0.0181559	389
trinity_FM0_TRINITY_DN115767_c0_g1_i10_1	2.44	14.47	-2.31088	3.4314	5.53414	0.00186489	0.018346	356
trinity_FM0_SCL1974Contig1_1	6.72	38.97	-2.31265	4.6646	5.09588	0.00239828	0.0245247	740	XP_037286711.1	98.7	159	2	0	639	163	1	159	6.14e-114	333	6941;34620;34632;543639	XP_037286711.1 SUMO-conjugating enzyme UBC9 [Rhipicephalus microplus]
trinity_FM0_SCL2Contig3653_1	1.22	7.52	-2.31465	2.72467	4.20576	0.00402869	0.0394487	553
trinity_MM0_TRINITY_DN296_c9_g1_i11_1	1.86	11.2	-2.31644	3.14128	5.4737	0.00193048	0.0192015	2313	DAA34653.1	100	250	0	0	1768	1019	1	250	1.77e-183	534	34610	DAA34653.1 TPA_inf: Kazal-type serine protease inhibitor domain protein [Amblyomma variegatum]
trinity_MM0_TRINITY_DN1262_c0_g1_i8_1	1.13	7.07	-2.32783	2.66279	3.9952	0.00456301	0.0453422	567
trinity_MM2_TRINITY_DN4858_c0_g2_i5_1	1.18	7.36	-2.32802	2.70203	4.15021	0.00416294	0.0410646	576	XP_037501102.2	46	189	96	4	569	3	1704	1886	2.16e-35	143	34632	XP_037501102.2 titin-like [Rhipicephalus sanguineus]
trinity_MM2_SCL10Contig1053_1	1.18	7.36	-2.32802	2.70203	4.15021	0.00416294	0.0411597	339
trinity_MM0_SCL16Contig823_1	3.53	20.95	-2.32828	3.8715	5.21941	0.00223361	0.0230038	312	XP_037527784.1	96.3	82	3	0	248	3	36	117	6.13e-46	155	34632	XP_037527784.1 60S ribosomal protein L14 [Rhipicephalus sanguineus]
trinity_MM0_SCL15Contig83_1	1.18	7.37	-2.32994	2.70316	4.15974	0.00413958	0.0407795	316
trinity_FM0_TRINITY_DN3213_c8_g1_i9_1	1.22	7.62	-2.33338	2.73577	4.3009	0.00380922	0.0376426	3995
trinity_FM0_TRINITY_DN27901_c0_g1_i3_1	1.48	9.13	-2.33357	2.92007	5.01423	0.00251398	0.0254753	4438	XP_037284550.1	98.6	415	6	0	4174	2930	1	415	2.05e-285	825	6941;34620;34632;543639	XP_037284550.1 stress-activated protein kinase JNK-like [Rhipicephalus microplus]
trinity_MM0_TRINITY_DN1315_c0_g1_i3_1	1.1	6.93	-2.33467	2.64273	3.93467	0.00473005	0.0472433	618
trinity_FM0_CL3709Contig3_1	6.37	38.07	-2.35488	4.62786	5.1861	0.00227683	0.0236692	533
trinity_FM0_TRINITY_DN1583_c1_g1_i9_1	2.07	12.81	-2.36237	3.28556	5.67435	0.00172147	0.0170152	1138	KAH9369670.1	74.1	54	14	0	15	176	3	56	2.08e-17	89.4	44386	KAH9369670.1 hypothetical protein HPB48_007637 [Haemaphysalis longicornis]
trinity_FM0_CL74Contig3_1	1.53	9.7	-2.37522	2.97918	5.3072	0.00212374	0.0220532	3874	XP_050051023.1	72.4	898	244	3	3715	1031	2	898	0	1280	34620	XP_050051023.1 cubilin-like [Dermacentor andersoni]
trinity_FM0_SCL1Contig5475_1	2.74	16.93	-2.37538	3.60766	5.66127	0.00173436	0.0173004	892	DAA34756.1	99.1	106	1	0	347	664	1	106	1.16e-64	209	34610	DAA34756.1 TPA_inf: Det1 complexing ubiquitin ligase [Amblyomma variegatum]
trinity_MM0_TRINITY_DN30761_c0_g1_i1_1	2.35	14.62	-2.37734	3.4351	5.69121	0.00170501	0.0168251	2621	XP_050048349.1	93.5	247	16	0	2049	1309	1	247	8.29e-159	474	34620	XP_050048349.1 repressor of RNA polymerase III transcription MAF1 homolog [Dermacentor andersoni]
trinity_FM0_SCL12Contig118_1	1.08	7.03	-2.37887	2.65204	4.08011	0.00433909	0.0424905	3309	CAF4942058.1	31.8	415	261	7	2554	1364	402	812	5.34e-46	192	345717	CAF4942058.1 unnamed protein product [Pieris macdunnoughi]
trinity_FM0_CL2877Contig2_1	5.82	35.63	-2.3875	4.53676	5.23016	0.00221985	0.0228137	4284	XP_037506764.1	83.6	475	77	1	3916	2495	1	475	2.32e-273	795	34632	XP_037506764.1 N-acetylgalactosamine kinase [Rhipicephalus sanguineus]
trinity_MM2_CL75117Contig1_1	1.81	11.48	-2.38862	3.16002	5.70712	0.00168962	0.016635	1230	XP_042841489.1	93.9	114	7	0	1160	819	7	120	3.5e-61	204	9694	XP_042841489.1 histone H4-like [Panthera tigris]
trinity_FM0_SCL5Contig1223_1	2.42	15.19	-2.39164	3.47785	5.72472	0.00167277	0.0165399	381	XP_037576248.1	75.9	116	27	1	380	36	201	316	5.56e-49	169	543639	XP_037576248.1 sulfotransferase ssu-1 [Dermacentor silvarum]
trinity_MM0_SCL7Contig2212_1	1.69	10.79	-2.39305	3.09159	5.66859	0.00172714	0.0171103	315
trinity_MM0_TRINITY_DN21303_c2_g1_i1_1	1.03	6.81	-2.39547	2.61979	3.99315	0.00456857	0.0454373	2811
trinity_FM0_TRINITY_DN8845_c0_g1_i3_1	1.85	11.79	-2.39697	3.18855	5.70622	0.00169049	0.01673	1937	KAH6933698.1	89.7	290	29	1	230	1096	1	290	6.93e-164	481	266040	KAH6933698.1 hypothetical protein HPB50_017664 [Hyalomma asiaticum]
trinity_MM0_TRINITY_DN24229_c0_g1_i1_1	1.32	8.65	-2.4092	2.85585	4.96244	0.00259037	0.0261407	743	XP_054919184.1	73.2	153	40	1	727	272	1	153	5.01e-59	207	34620	XP_054919184.1 uncharacterized protein LOC126547733 [Dermacentor andersoni]
trinity_MM0_TRINITY_DN5637_c0_g2_i2_1	3.9	24.48	-2.41218	4.05364	5.12109	0.00236368	0.0242395	3988	XP_037517278.1	94.5	366	20	0	3300	2203	3	368	4.88e-241	704	34632	XP_037517278.1 phosphoserine aminotransferase [Rhipicephalus sanguineus]
trinity_FM0_CL29Contig11_1	5.29	33.08	-2.41571	4.43654	5.27623	0.00216185	0.0224335	1083	XP_029847273.1	95.6	158	7	0	149	622	1	158	2.06e-102	311	6945	XP_029847273.1 high mobility group protein B1 [Ixodes scapularis]
trinity_FM3_CL378Contig2_1	1.14	7.6	-2.41872	2.7243	4.48041	0.00342855	0.0326046	1634
trinity_MM0_CL3690Contig3_1	3.26	20.69	-2.42137	3.84407	5.42973	0.00197968	0.019962	2598	ADC97464.1	99.3	146	1	0	824	1261	32	177	1.48e-90	295	34609	ADC97464.1 putative 60S ribosomal protein L13a, partial [Amblyomma maculatum]
trinity_FM0_CL18805Contig1_1	1.48	9.73	-2.42411	2.97709	5.45513	0.00195109	0.0193916	482
trinity_MM2_TRINITY_DN35080_c0_g1_i6_1	1.1	7.39	-2.42569	2.69599	4.37827	0.00363998	0.0348859	327
trinity_FM0_SCL21Contig230_1	1.13	7.58	-2.42651	2.7209	4.48645	0.00341646	0.0324144	762
trinity_MM0_SCL7Contig1252_1	1.16	7.82	-2.4364	2.75087	4.64326	0.00311757	0.0307034	470
trinity_FM3_CL13Contig9_1	6.46	40.89	-2.43775	4.71016	5.37293	0.00204516	0.0207224	2028	XP_037529981.1	100	188	0	0	404	967	46	233	3.8e-128	389	34632	XP_037529981.1 cleavage and polyadenylation specificity factor subunit 5 [Rhipicephalus sanguineus]
trinity_MM2_SCL10Contig861_1	17.83	111.9	-2.4388	6.07657	4.33581	0.00373186	0.0363118	346
trinity_MM2_TRINITY_DN75188_c0_g2_i1_1	3.3	21.2	-2.43929	3.87169	5.4551	0.00195113	0.0194867	3981	XP_037277205.1	95.5	422	19	0	587	1852	5	426	2.69e-258	751	6941	XP_037277205.1 septin-2-like [Rhipicephalus microplus]
trinity_MM0_TRINITY_DN54942_c0_g1_i3_1	2.02	13.21	-2.43966	3.31133	5.834	0.00157193	0.0154943	899
trinity_FM0_CL84102Contig1_1	2.38	15.5	-2.44347	3.49523	5.85731	0.00155125	0.0152091	8797	XP_037571833.1	91	412	34	2	8364	7135	1	411	3.15e-223	691	543639	XP_037571833.1 uncharacterized protein LOC119453859 isoform X1 [Dermacentor silvarum]
trinity_FM0_SCL6Contig860_1	2.72	17.75	-2.45323	3.65451	5.80252	0.00160033	0.0156844	476
trinity_FM0_CL27Contig6_1	1.35	9.19	-2.46544	2.91267	5.34487	0.00207833	0.0215779	306	XP_037518187.2	53.3	90	40	1	1	264	340	429	5.24e-18	89.4	34632	XP_037518187.2 retrovirus-related Pol polyprotein from transposon 17.6 [Rhipicephalus sanguineus]		K02A2.6-like	1.7e-07	62	Arthropoda		0					COG,KOG,ENOG
trinity_MM0_CL94369Contig1_1	1.51	10.3	-2.4783	3.03203	5.75201	0.00164698	0.0161597	300	CAB3990703.1	49.5	99	50	0	2	298	523	621	3.7e-21	98.2	317549	CAB3990703.1 Hypothetical predicted protein [Paramuricea clavata]
trinity_FM0_SCL2Contig2295_1	1.38	9.49	-2.48191	2.94461	5.48522	0.00191779	0.0189163	951	XP_037517294.1	95.2	83	4	0	814	566	1	83	2.1e-45	159	34632	XP_037517294.1 cytochrome c oxidase assembly factor 3, mitochondrial [Rhipicephalus sanguineus]
trinity_MM0_TRINITY_DN22816_c7_g1_i1_1	1.17	8.18	-2.489	2.79079	4.96955	0.00257974	0.0260456	2176	KAH7966955.1	91.8	510	42	0	577	2106	1	510	0	956	543639	KAH7966955.1 hypothetical protein HPB49_020890 [Dermacentor silvarum]	Aldh	oxidoreductase activity, acting on the aldehyde or oxo group of donors, NAD or NADP as acceptor. It is involved in the biological process described with oxidation-reduction process	2.3e-217	761.9	Arthropoda	EC:1.2.1.3	10	F:GO:0004029; P:GO:1901215; P:GO:0046677; P:GO:0009410; F:GO:0008774; P:GO:0045471; C:GO:0005759; P:GO:0009636; P:GO:0006090; P:GO:0006117	F:acetaldehyde dehydrogenase (acetylating) activity; P:response to xenobiotic stimulus; P:negative regulation of neuron death; P:pyruvate metabolic process; P:response to toxic substance; P:response to ethanol; C:mitochondrial matrix; P:response to antibiotic; F:aldehyde dehydrogenase (NAD+) activity; P:acetaldehyde metabolic process	K00128	map00010,map00053,map00071,map00280,map00310,map00330,map00340,map00380,map00410,map00561,map00620,map00625,map00903,map00981,map01100,map01110,map01120,map01130	COG,KOG,ENOG
trinity_SMG_CL1Contig6581_1	1.29	8.97	-2.49128	2.88484	5.29772	0.00213534	0.0222433	3011	XP_037281481.1	100	476	0	0	2885	1458	1	476	0	927	6941;34620;34632;543639	XP_037281481.1 protein transport protein Sec61 subunit alpha [Rhipicephalus microplus]
trinity_FM0_TRINITY_DN2781_c2_g1_i11_1	3.61	23.99	-2.49129	4.01832	5.31764	0.00211106	0.0218631	1468
trinity_FM0_TRINITY_DN16728_c0_g1_i22_1	1.12	7.88	-2.49318	2.75287	4.80593	0.0028362	0.0281369	508
trinity_FM0_TRINITY_DN2795_c4_g1_i7_1	1.52	10.49	-2.49549	3.04988	5.86887	0.0015411	0.0151141	4476	XP_054928570.1	76.5	544	126	1	2248	3873	3	546	4.47e-294	853	34620	XP_054928570.1 piggyBac transposable element-derived protein 2-like [Dermacentor andersoni]		piggyBac transposable element-derived protein	3.9e-104	385.6	Insecta		0					ENOG
trinity_MM0_CL17665Contig2_1	1.09	7.8	-2.51415	2.74067	4.80652	0.00283523	0.0280418	639
trinity_MM0_SCL10Contig267_1	2.49	17.04	-2.5168	3.59834	5.9386	0.00148128	0.0142586	565
trinity_FM0_CL900Contig3_1	1.31	9.28	-2.51921	2.91736	5.53227	0.00186689	0.0184411	911
trinity_FM0_CL31810Contig1_1	1.5	10.54	-2.52001	3.05244	5.92867	0.00148965	0.0144487	1119	KAH6931491.1	78.7	221	47	0	811	149	8	228	1.49e-114	376	266040	KAH6931491.1 hypothetical protein HPB50_024683 [Hyalomma asiaticum]
trinity_FM0_TRINITY_DN5060_c0_g1_i22_1	1.15	8.25	-2.52371	2.796	5.08497	0.00241341	0.0247148	1299	DAA34643.1	100	204	0	0	452	1063	1	204	2.11e-143	417	34610	DAA34643.1 TPA_inf: intramitochondrial sorting protein family-like protein [Amblyomma variegatum]
trinity_SMG_CL1Contig1238_1	1.07	7.73	-2.52549	2.73063	4.7907	0.00286137	0.0287072	709	XP_040071796.1	59.6	52	21	0	431	586	732	783	3.38e-10	72	6945	XP_040071796.1 uncharacterized protein K02A2.6-like [Ixodes scapularis]
trinity_MM0_CL8389Contig1_1	2.5	17.23	-2.52715	3.61033	5.99659	0.00143336	0.0139734	2472	XP_037569775.1	78.7	766	128	13	2269	2	1	741	0	935	543639	XP_037569775.1 double-strand-break repair protein rad21 homolog isoform X2 [Dermacentor silvarum]
trinity_SMG_CL18827Contig1_1	1.54	10.96	-2.54041	3.09266	6.10296	0.00134956	0.0132129	871	XP_042147408.1	45.3	201	104	2	826	224	132	326	4.23e-43	169	6945	XP_042147408.1 uncharacterized protein LOC121836547 [Ixodes scapularis]
trinity_MM0_SCL2Contig4454_1	1.19	8.64	-2.54443	2.84097	5.33407	0.00209125	0.021673	925
trinity_FM0_CL6255Contig2_1	1.24	9.06	-2.5577	2.88858	5.50705	0.001894	0.0186312	541
trinity_FM0_TRINITY_DN17996_c5_g1_i1_1	1.87	13.46	-2.57148	3.31805	6.14305	0.0013193	0.0126426	1485	KAH8020000.1	97.3	222	6	0	1366	701	1	222	2.15e-157	459	6941	KAH8020000.1 hypothetical protein HPB51_023875 [Rhipicephalus microplus]
trinity_MM0_TRINITY_DN110330_c1_g1_i1_1	1.61	11.8	-2.58599	3.16896	6.24828	0.00124314	0.011692	8518	XP_037519106.1	71.4	688	129	14	8355	6382	1	650	1.26e-285	869	34632	XP_037519106.1 sodium- and chloride-dependent GABA transporter 1 isoform X1 [Rhipicephalus sanguineus]
trinity_MM0_TRINITY_DN93662_c0_g2_i1_1	1.12	8.43	-2.58895	2.81165	5.32606	0.00210088	0.0217681	1673	XP_037557041.1	83.3	198	33	0	212	805	1	198	4.11e-114	347	543639	XP_037557041.1 glutathione peroxidase-like isoform X1 [Dermacentor silvarum]
trinity_FM0_CL971Contig3_1	2.18	15.82	-2.59319	3.50218	6.16964	0.00129961	0.0121673	919	XP_049511412.1	69.8	43	12	1	910	785	872	914	5.36e-06	60.8	543639	XP_049511412.1 uncharacterized protein LOC125939922 [Dermacentor silvarum]
trinity_FM0_TRINITY_DN12054_c0_g1_i10_1	1.43	10.68	-2.60268	3.0583	6.16721	0.00130139	0.0122624	339
trinity_FM0_SCL6Contig2142_1	2.82	20.51	-2.6103	3.81088	5.88547	0.00152663	0.014924	1121	XP_050051422.1	81.8	121	22	0	851	489	116	236	4.7e-67	222	34620	XP_050051422.1 glutathione peroxidase-like [Dermacentor andersoni]
trinity_SMG_TRINITY_DN677_c2_g1_i6_1	1.84	13.71	-2.61972	3.33393	6.29565	0.00121035	0.0108365	427
trinity_FM0_CL56525Contig1_1	1.05	8.12	-2.61985	2.77097	5.23522	0.0022134	0.0227186	1384	XP_050036351.1	87.4	231	15	5	529	1191	1	227	2.45e-129	386	34620	XP_050036351.1 N-alpha-acetyltransferase 30-like [Dermacentor andersoni]		N-acetyltransferase activity	9.7e-38	164.1	Arthropoda	EC:2.3.1.256	7	P:GO:0016573; P:GO:0044237; P:GO:0017196; F:GO:0004596; P:GO:0051276; C:GO:0031417; P:GO:0006325	P:chromatin organization; P:N-terminal peptidyl-methionine acetylation; P:histone acetylation; F:peptide alpha-N-acetyltransferase activity; C:NatC complex; P:chromosome organization; P:cellular metabolic process	K00670		COG,KOG,ENOG
trinity_FM0_CL39263Contig1_1	1.43	10.83	-2.62256	3.07143	6.2792	0.00122164	0.0112167	629	XP_037513520.1	74.8	234	8	1	623	75	1	234	2.81e-113	333	34632	XP_037513520.1 ribosomal RNA small subunit methyltransferase NEP1 [Rhipicephalus sanguineus]
trinity_SMG_CL56Contig12_1	1.2	9.22	-2.62578	2.90025	5.74349	0.00165498	0.0163498	812
trinity_FM0_CL8043Contig1_1	1.31	10.06	-2.63405	2.99116	5.96924	0.00145576	0.0141635	852	XP_050052663.1	95.8	166	7	0	65	562	1	166	2.65e-112	331	34620	XP_050052663.1 oligosaccharyltransferase complex subunit ostc-A-like [Dermacentor andersoni]
trinity_FM0_TRINITY_DN14298_c0_g2_i4_1	3.52	25.9	-2.63649	4.09697	5.54184	0.00185671	0.018251	1702	XP_037578009.1	92.8	291	21	0	278	1150	12	302	9.61e-185	532	543639	XP_037578009.1 ribosome production factor 2 homolog [Dermacentor silvarum]
trinity_MM0_SCL22Contig313_1	1.42	10.87	-2.63717	3.074	6.34523	0.00117697	0.0104563	1652	KAH6929227.1	84.6	169	26	0	1227	721	1	169	5.33e-100	312	266040	KAH6929227.1 hypothetical protein HPB50_025194 [Hyalomma asiaticum]
trinity_FM3_TRINITY_DN70804_c0_g1_i1_1	2.66	19.78	-2.6392	3.76359	6.00044	0.00143023	0.0138783	4917	XP_050052581.1	78.2	225	42	2	588	1250	6	227	2.46e-105	347	34620	XP_050052581.1 ran-specific GTPase-activating protein-like [Dermacentor andersoni]
trinity_FM0_SCL2Contig3514_1	1.43	11.05	-2.65122	3.09046	6.39299	0.00114572	0.010076	4114	XP_050043289.1	54.3	162	64	2	581	1036	52	213	7.69e-27	122	34620	XP_050043289.1 arginine and glutamate-rich protein 1-B-like isoform X2 [Dermacentor andersoni]
trinity_FM0_SCL1Contig2388_1	1.16	9.13	-2.65636	2.88723	5.79503	0.00160715	0.0158745	1856	XP_029836802.1	97.1	444	13	0	1403	72	1	444	4.37e-287	799	6945;34615	XP_029836802.1 26S proteasome regulatory subunit 4 [Ixodes scapularis]			9e-42	176.8	Ascomycota		0					ENOG
trinity_SMG_CL15917Contig1_1	1.18	9.29	-2.65863	2.90507	5.85445	0.00155377	0.0153042	4666	XP_029829879.1	97.1	241	7	0	300	1022	203	443	7.63e-150	476	6945	XP_029829879.1 ATP-dependent RNA helicase me31b [Ixodes scapularis]
trinity_MM0_TRINITY_DN12351_c0_g1_i2_1	1.1	8.76	-2.66703	2.84363	5.66714	0.00172857	0.0172053	1080	XP_050029557.1	69.8	126	36	1	716	345	7	132	5.84e-57	192	34620	XP_050029557.1 uncharacterized protein LOC126525687 [Dermacentor andersoni]
trinity_SMG_TRINITY_DN1733_c0_g2_i8_1	1.82	14.19	-2.68372	3.36674	6.42168	0.00112736	0.00998099	6428	XP_037517691.1	70.2	238	39	4	5607	4894	56	261	6.36e-76	265	34632	XP_037517691.1 juxtaposed with another zinc finger protein 1 [Rhipicephalus sanguineus]
trinity_FM0_CL22419Contig1_1	1.03	8.37	-2.68786	2.79544	5.51632	0.00188398	0.0185361	352
trinity_FM3_TRINITY_DN10456_c1_g1_i4_1	1.3	10.45	-2.69837	3.02572	6.28484	0.00121775	0.0111217	313
trinity_FM0_TRINITY_DN1717_c0_g1_i4_1	11.51	86.97	-2.70197	5.69287	5.38036	0.00203647	0.0206274	2813	XP_037566689.1	93.2	438	30	0	2545	1232	1	438	2.83e-291	822	543639	XP_037566689.1 dolichyl-diphosphooligosaccharide--protein glycosyltransferase 48 kDa subunit [Dermacentor silvarum]
trinity_MM0_CL15895Contig1_1	1.09	9.02	-2.72051	2.86894	5.91892	0.00149792	0.0146388	360	KAH9380719.1	89	82	9	0	99	344	1	82	3.45e-42	158	44386	KAH9380719.1 hypothetical protein HPB48_001507 [Haemaphysalis longicornis]
trinity_FM0_TRINITY_DN106413_c0_g3_i1_1	3.98	31.03	-2.72412	4.31639	5.76718	0.00163282	0.0160646	584	XP_050029543.1	71.6	95	23	2	376	104	1	95	2.77e-29	125	34620	XP_050029543.1 RNA polymerase I-specific transcription initiation factor RRN3-like [Dermacentor andersoni]
trinity_MM0_CL5625Contig3_1	1.13	9.59	-2.76059	2.92912	6.2151	0.00126665	0.0119772	796	XP_037573418.1	99.3	149	1	0	93	539	1	149	2.78e-103	307	34620;543639	XP_037573418.1 DNA-directed RNA polymerases I, II, and III subunit RPABC3 isoform X1 [Dermacentor silvarum]
trinity_FM0_CL75457Contig1_1	1.16	9.86	-2.76579	2.95785	6.27336	0.00122567	0.0114068	550
trinity_MM2_TRINITY_DN29100_c0_g1_i1_1	9.5	75.46	-2.77134	5.49018	5.74156	0.0016568	0.0164449	4332	XP_037581524.1	97.2	321	9	0	4189	3227	1	321	2.74e-209	624	543639	XP_037581524.1 partitioning defective 6 homolog gamma [Dermacentor silvarum]
trinity_FM0_CL29Contig7_1	16.37	129.6	-2.77284	6.23631	4.7307	0.00296288	0.0293726	1262	KAH7973860.1	63.4	101	35	2	1202	900	1	99	2.43e-29	130	543639	KAH7973860.1 hypothetical protein HPB49_005957 [Dermacentor silvarum]
trinity_MM2_TRINITY_DN174120_c0_g1_i1_1	1.01	8.74	-2.7747	2.83192	5.92138	0.00149582	0.0145437	1687
trinity_MM0_TRINITY_DN14790_c0_g1_i31_1	12.03	96.02	-2.78145	5.8195	5.35543	0.00206579	0.0210076	788	XP_049272006.1	58.7	184	76	0	740	189	442	625	2.74e-72	247	34632	XP_049272006.1 uncharacterized protein LOC125758637 [Rhipicephalus sanguineus]
trinity_MM0_CL1258Contig3_1	19.71	158.74	-2.79901	6.51661	4.40192	0.00358986	0.0343156	1060
trinity_FM0_TRINITY_DN38321_c0_g2_i3_1	1.02	8.98	-2.80044	2.85752	6.10284	0.00134965	0.013308	1390	XP_050051422.1	78.1	228	45	3	1245	571	11	236	6.34e-124	370	34620	XP_050051422.1 glutathione peroxidase-like [Dermacentor andersoni]
trinity_FM0_SCL13Contig1055_1	1.84	16.28	-2.86539	3.50855	6.63816	0.00099817	0.00903042	5701	XP_054928830.1	89.9	129	13	0	444	830	61	189	1.66e-69	243	34620	XP_054928830.1 flavin reductase (NADPH)-like isoform X1 [Dermacentor andersoni]
trinity_FM0_TRINITY_DN47825_c0_g1_i1_1	1.03	9.54	-2.87383	2.91415	6.51071	0.00107226	0.0095057	8534	XP_037285908.1	98.1	162	3	0	7495	7010	97	258	5.84e-94	317	6941	XP_037285908.1 60S ribosomal protein L8 [Rhipicephalus microplus]
trinity_MM0_SCL12Contig831_1	1.46	13.29	-2.88688	3.27327	6.87953	0.000871883	0.00750951	544	XP_037516824.1	92.5	134	10	0	446	45	1	134	1.29e-76	259	34632	XP_037516824.1 protogenin [Rhipicephalus sanguineus]
trinity_FM0_TRINITY_DN35278_c0_g1_i4_1	1.91	17.38	-2.90825	3.58167	6.72278	0.000951891	0.0081749	975	XP_002413964.1	100	87	0	0	167	427	1	87	4.96e-55	184	6945	XP_002413964.1 small nuclear ribonucleoprotein F [Ixodes scapularis]
trinity_MM0_TRINITY_DN601_c0_g3_i7_1	3.63	32.25	-2.90838	4.34646	6.12048	0.00133625	0.0131179	8489	XP_037285754.1	97.8	463	10	0	7608	6220	1	463	4.45e-264	803	6941	XP_037285754.1 phenylacetaldehyde reductase-like isoform X2 [Rhipicephalus microplus]
trinity_FM3_TRINITY_DN39766_c0_g1_i1_1	3.28	29.91	-2.94168	4.24694	6.16578	0.00130245	0.0123574	5918	KAH6944789.1	91.7	600	49	1	5526	3730	1	600	0	1004	266040	KAH6944789.1 hypothetical protein HPB50_005200 [Hyalomma asiaticum]
trinity_FM0_TRINITY_DN31854_c4_g1_i1_1	1.3	12.74	-2.98095	3.21797	7.22992	0.000716982	0.00532319	1047	DAA34557.1	99	101	1	0	532	230	55	155	6.6e-62	205	34610	DAA34557.1 TPA_exp: translation initiation factor 5A eIF-5A [Amblyomma variegatum]
trinity_FM3_TRINITY_DN13722_c0_g1_i2_1	6.82	63.59	-2.99623	5.23343	6.36598	0.00116329	0.0103612	449														ZNF683	methyltransferase activity	0.0068	47.4	Eukaryota		0					KOG
trinity_MM2_CL78501Contig1_1	5.44	51.43	-3.0108	4.94729	6.52546	0.00106341	0.00931559	732	Q4PMD1.1	100	71	0	0	268	480	1	71	1.1e-36	134	6945	Q4PMD1.1 RecName: Full=60S ribosomal protein L38 [Ixodes scapularis]	RpL38	Ribosomal L38e protein family	1.9e-24	118.2	Paraneoptera		5	F:GO:0003723; P:GO:0002181; P:GO:0022618; C:GO:0022625; F:GO:0003735	F:RNA binding; F:structural constituent of ribosome; P:cytoplasmic translation; P:protein-RNA complex assembly; C:cytosolic large ribosomal subunit	K02923	map03010	KOG,ENOG
trinity_MM0_CL77439Contig1_1	1.74	17.12	-3.0131	3.55468	6.90123	0.000861366	0.00731939	319
trinity_FM3_TRINITY_DN2454_c2_g1_i7_1	1.31	13.48	-3.05143	3.27567	7.20754	0.00072598	0.00551331	309
trinity_MM0_CL477Contig4_1	1.01	10.84	-3.08114	3.03342	7.1071	0.00076779	0.00589354	2663	KAH7982619.1	63.1	65	18	1	2421	2227	5	63	1.52e-09	66.6	34632	KAH7982619.1 hypothetical protein HPB52_006171 [Rhipicephalus sanguineus]
trinity_MM0_CL2812Contig1_1	2.41	24.83	-3.10141	3.9982	6.44263	0.00111413	0.00969582	1956	XP_037579100.1	95.9	458	19	0	1749	376	1	458	0	887	543639	XP_037579100.1 general transcription factor IIH subunit 4-like [Dermacentor silvarum]
trinity_FM0_SCL14Contig68_1	1.11	12.07	-3.11167	3.148	7.48729	0.00062136	0.003327	663
trinity_FM0_SCL1Contig3451_1	1.64	17.64	-3.13583	3.58004	7.09244	0.0007741	0.00598859	350
trinity_FM0_TRINITY_DN56497_c0_g1_i4_1	1.14	13.07	-3.19042	3.23058	7.59463	0.000585425	0.00275665	604
trinity_FM0_CL431Contig4_1	1.22	14.52	-3.25168	3.3451	7.41961	0.000645169	0.00427757	1198	XP_049272483.1	44.8	145	77	1	436	2	40	181	1.11e-21	109	34632	XP_049272483.1 uncharacterized protein LOC125758855 [Rhipicephalus sanguineus]
trinity_FM0_TRINITY_DN23083_c0_g1_i8_1	1.21	14.44	-3.25462	3.33859	7.43714	0.000638914	0.00389734	598	XP_054931333.1	69.2	78	19	2	526	293	1	73	2.26e-23	102	34620	XP_054931333.1 uncharacterized protein LOC129386922 [Dermacentor andersoni]
trinity_MM0_SCL9Contig1114_1	1.54	18.12	-3.25886	3.60255	7.23881	0.000713443	0.00513308	473	XP_049517701.1	83	106	18	0	377	60	9	114	1.04e-53	184	543639	XP_049517701.1 reticulophagy regulator 3-like isoform X4 [Dermacentor silvarum]
trinity_FM0_TRINITY_DN216654_c0_g1_i1_1	1.49	17.69	-3.26869	3.57339	7.28364	0.000695855	0.00475285	872
trinity_FM0_CL69206Contig1_1	1.2	14.65	-3.28617	3.35288	7.47984	0.000623935	0.00342205	1687	XP_037499789.1	47.9	365	176	6	76	1158	1	355	3.83e-104	328	34632	XP_037499789.1 uncharacterized protein LOC119373807 [Rhipicephalus sanguineus]		aspartic-type endopeptidase activity. It is involved in the biological process described with proteolysis	4e-31	142.5	Arthropoda	EC:3.4.23.5	0			K01379	map04071,map04140,map04142,map04210,map04915,map05152	KOG,ENOG
trinity_FM0_SCL2Contig1970_1	1.01	12.66	-3.30252	3.1874	7.78104	0.000527973	0.00218631	2036
trinity_FM0_TRINITY_DN362_c1_g1_i7_1	4.36	53.17	-3.3705	4.96007	7.14243	0.000752812	0.00579848	300
trinity_FM0_TRINITY_DN1717_c0_g1_i39_1	1.35	17.61	-3.39377	3.55937	7.47828	0.000624476	0.00351711	2268	KAH7977336.1	65.6	218	75	0	301	954	3	220	5.29e-88	293	543639	KAH7977336.1 hypothetical protein HPB49_000702 [Dermacentor silvarum]	ZCCHC3	zinc finger	4.9e-08	66.2	Bilateria		0					COG,KOG,ENOG
trinity_MM0_CL83682Contig1_1	1.61	21.09	-3.41662	3.77366	7.25127	0.000708508	0.00494297	993
trinity_FM3_TRINITY_DN267757_c2_g1_i1_1	11.78	146.96	-3.42478	6.34669	5.59559	0.00180057	0.0175856	721	XP_050031016.1	84	131	21	0	199	591	19	149	2.3e-70	223	34620	XP_050031016.1 2-iminobutanoate/2-iminopropanoate deaminase-like isoform X2 [Dermacentor andersoni]		Endoribonuclease L-PSP	3.5e-30	137.9	Lepidoptera	EC:3.5.99.10	1	P:GO:0006457	P:protein folding	K09022		COG,KOG,ENOG
trinity_FM3_CL78888Contig1_1	1.47	19.7	-3.44092	3.68975	7.45001	0.000634361	0.00370722	2468	XP_050042370.1	69.8	496	140	7	2262	784	3	491	7.14e-227	657	34620	XP_050042370.1 membrane-associated tyrosine- and threonine-specific cdc2-inhibitory kinase-like [Dermacentor andersoni]
trinity_FM0_SCL4Contig520_1	1.79	24.32	-3.4779	3.94411	7.03557	0.000799066	0.00627376	1294	XP_037280984.1	59.8	368	94	5	237	1190	1	364	2.14e-133	399	6941	XP_037280984.1 G2/mitotic-specific cyclin-B2-like isoform X1 [Rhipicephalus microplus]
trinity_MM0_TRINITY_DN8592_c0_g4_i2_1	1.09	15.62	-3.50377	3.41246	7.73043	0.00054298	0.00237643	738
trinity_SMG_TRINITY_DN71138_c0_g1_i1_1	1.01	15.78	-3.61735	3.4176	7.88611	0.000498159	0.00180608	560	ABI74752.1	86.1	72	10	0	97	312	1	72	7.66e-39	138	6943	ABI74752.1 amercin [Amblyomma americanum]		Arthropod defensin	2e-06	58.5	Arthrodermataceae		0					ENOG
trinity_FM0_TRINITY_DN278458_c1_g1_i1_1	4.61	68.68	-3.66056	5.28275	7.42957	0.000641608	0.00408745	1880	XP_037582294.1	89.4	246	26	0	1465	728	1	246	6.06e-146	433	543639	XP_037582294.1 ADP-sugar pyrophosphatase isoform X2 [Dermacentor silvarum]
trinity_FM0_SCL3Contig2714_1	2.65	40.69	-3.68004	4.58573	7.59261	0.000586082	0.00285171	626
trinity_MM0_TRINITY_DN1107_c1_g2_i2_1	2.79	46.55	-3.80233	4.75466	7.80257	0.000521719	0.00209125	1654
trinity_FM3_TRINITY_DN2009_c0_g1_i10_1	1.59	28.35	-3.85789	4.11262	7.45976	0.000630936	0.00361217	4905	XP_050047430.1	72.7	1039	158	18	4388	1614	1	1027	0	1081	34620	XP_050047430.1 RNA-binding protein 12-like [Dermacentor andersoni]
trinity_FM0_SCL2340Contig1_1	1.48	26.74	-3.8701	4.03878	7.4876	0.000621255	0.00323194	1825	KAH6927885.1	50.2	247	122	1	378	1115	77	323	1.43e-69	239	266040	KAH6927885.1 hypothetical protein HPB50_009774 [Hyalomma asiaticum]
trinity_MM2_CL956Contig2_1	4.35	75.52	-3.8789	5.39782	7.63309	0.000573071	0.00256654	428
trinity_MM0_TRINITY_DN34998_c0_g1_i4_1	3.15	59.92	-3.99718	5.07925	8.0447	0.00045637	0.0013308	1177	XP_037572228.1	82.3	249	40	1	97	831	286	534	1.67e-130	395	543639	XP_037572228.1 LOW QUALITY PROTEIN: probable ATP-dependent RNA helicase DDX17 [Dermacentor silvarum]		Belongs to the DEAD box helicase family	1.8e-77	295.8	Arthropoda	EC:3.6.4.13	0			K12823,K13178	map03040,map05202,map05205	COG,KOG,ENOG
trinity_FM0_TRINITY_DN858_c0_g1_i2_1	1.16	36.25	-4.62998	4.39251	8.66574	0.000324248	0.000570342	1157																									ENOG
trinity_FM0_CL5018Contig1_1	1.12	38.44	-4.76025	4.46398	8.91651	0.000282604	0.000475285	2733																									ENOG

## Sheet: unfed_male_DEGs
unigene_id	TPM_Pos	TPM_Neg	log2FC	logCPM	LR	P-Value	FDR	length_x	sseqid	pident	length_y	mismatch	gapopen	qstart	qend	sstart	send	evalue	bitscore	staxids	stitle	Annotations	df2_col3	df2_col4	df2_col5	df2_col6	df2_col7	df2_col8	df2_col9	df2_col10	df2_col11	df2_col12	df2_col0
trinity_MM2_TRINITY_DN50722_c0_g1_i9_1	1570.25	4.4	8.8454	9.90213	6.37138	0.00115975	0.0176923	4939	XP_037279770.1	39.5	294	163	6	2200	1337	32	316	1.9e-48	188	6941	XP_037279770.1 uncharacterized protein LOC119172726 [Rhipicephalus microplus]
trinity_SMG_TRINITY_DN6410_c0_g1_i17_1	818.44	2.99	8.44158	8.96176	6.98599	0.0008215	0.0136538	2062	XP_050022500.1	93.4	303	20	0	1844	936	1	303	7.14e-208	595	34620	XP_050022500.1 amine sulfotransferase-like [Dermacentor andersoni]
trinity_FM3_TRINITY_DN51173_c0_g1_i12_1	3515.52	17.22	8.07373	11.068	5.21324	0.00224155	0.0282692	297
trinity_FM0_TRINITY_DN5620_c3_g1_i1_1	1335.93	7.93	7.78277	9.67215	6.11088	0.00134352	0.0196154	2285	XP_037517344.2	37.9	195	116	3	774	193	1	191	7.93e-22	112	34632	XP_037517344.2 uncharacterized protein LOC119394154 [Rhipicephalus sanguineus]
trinity_SMG_CL3467Contig1_1	84.63	1.27	6.31852	5.70023	10.0849	0.000149486	0.00230769	797
trinity_SMG_TRINITY_DN20196_c0_g2_i2_1	86.76	1.33	6.29433	5.73608	10.0491	0.00015242	0.0025	653
trinity_MM2_TRINITY_DN441587_c0_g1_i1_1	169.2	2.81	6.25353	6.69745	8.52244	0.000350794	0.00692308	932
trinity_FM0_TRINITY_DN13079_c0_g1_i1_1	73.04	2.09	5.44601	5.50629	9.69048	0.000185225	0.00326923	1149
trinity_MM0_SCL1Contig2609_1	33.3	1.03	5.2443	4.41857	9.62122	0.000192342	0.00365385	1110	XP_037564454.1	48.9	92	46	1	85	357	1	92	2.38e-19	94.7	543639	XP_037564454.1 uncharacterized protein LOC119443973 isoform X1 [Dermacentor silvarum]
trinity_MM0_TRINITY_DN149136_c0_g1_i1_1	177.56	6.99	5.05066	6.79242	7.48071	0.000623634	0.01	438
trinity_MM0_TRINITY_DN137695_c0_g1_i7_1	28.36	1.14	4.8841	4.2148	8.97441	0.000273788	0.005	2044
trinity_MM0_TRINITY_DN101390_c0_g1_i11_1	106.66	5.82	4.57444	6.07589	8.10124	0.000442349	0.00846154	514
trinity_MM0_CL622Contig2_1	87.17	4.76	4.56603	5.78734	8.5278	0.000349763	0.00673077	2731	XP_050025843.1	87.2	227	29	0	1650	970	249	475	9.3e-120	383	34620	XP_050025843.1 G-patch domain and KOW motifs-containing protein-like isoform X1 [Dermacentor andersoni]
trinity_MM0_CL34433Contig1_1	26.97	1.4	4.54561	4.16159	8.72223	0.000314353	0.00615385	598	XP_054931333.1	69.2	78	19	2	526	293	1	73	2.26e-23	102	34620	XP_054931333.1 uncharacterized protein LOC129386922 [Dermacentor andersoni]
trinity_FM0_TRINITY_DN21530_c0_g1_i34_1	19.42	1.28	4.19084	3.7546	9.44524	0.000211698	0.00384615	2036
trinity_FM3_TRINITY_DN34753_c0_g4_i2_1	23.94	1.61	4.19028	4.02287	8.5591	0.000343799	0.00653846	793	XP_037513145.1	71.7	120	30	2	262	609	1	120	1.31e-46	162	34632	XP_037513145.1 uncharacterized protein LOC119389821 [Rhipicephalus sanguineus]
trinity_FM3_TRINITY_DN1519_c1_g2_i1_1	31.99	2.26	4.15179	4.40912	8.51822	0.000351607	0.00711538	2260	XP_037502801.1	95.1	671	19	1	2195	183	1	657	0	1259	34632	XP_037502801.1 histidine ammonia-lyase [Rhipicephalus sanguineus]
trinity_SMG_TRINITY_DN22877_c0_g1_i9_1	45.12	3.27	4.14028	4.88011	8.73873	0.000311522	0.00596154	1011	KAH7957753.1	75.2	202	36	3	771	202	1	200	6.86e-94	288	34632	KAH7957753.1 hypothetical protein HPB52_022600 [Rhipicephalus sanguineus]
trinity_MM0_TRINITY_DN1225_c0_g1_i9_1	22.71	1.62	4.10632	3.9592	8.66236	0.00032485	0.00634615	5584
trinity_FM3_TRINITY_DN9043_c0_g1_i11_1	35.61	2.62	4.10454	4.557	8.80559	0.00030031	0.00557692	1183	KAH7961890.1	52.4	103	49	0	160	468	1	103	1.89e-24	108	34632	KAH7961890.1 hypothetical protein HPB52_013231 [Rhipicephalus sanguineus]
trinity_SMG_TRINITY_DN16884_c0_g1_i2_1	16.89	1.29	3.98055	3.5926	10.4785	0.00012077	0.00153846	1135	AAR97292.1	96.3	107	4	0	411	731	1	107	6.89e-63	207	34608	AAR97292.1 hebreain [Amblyomma hebraeum]
trinity_FM3_TRINITY_DN18829_c0_g1_i3_1	39.07	3.29	3.92467	4.695	8.50135	0.000354883	0.00730769	1281	DAA34703.1	98.3	121	2	0	501	863	1	121	1.02e-61	206	34610	DAA34703.1 TPA_inf: peritrophin [Amblyomma variegatum]
trinity_FM0_TRINITY_DN324622_c1_g1_i1_1	28.25	2.87	3.64666	4.2768	7.75604	0.000535332	0.00961538	301	XP_042146333.1	50	98	42	1	296	3	85	175	2.72e-18	88.2	6945	XP_042146333.1 uncharacterized protein LOC121835865, partial [Ixodes scapularis]
trinity_FM0_CL2679Contig1_1	47.26	5.18	3.56573	4.98481	7.96235	0.000477604	0.00884615	696
trinity_FM3_TRINITY_DN5750_c0_g1_i10_1	15.09	1.58	3.55313	3.48469	16.4346	5.0358e-06	0.000192308	2733																									ENOG
trinity_FM3_TRINITY_DN3933_c0_g1_i12_1	35.25	4.02	3.49849	4.58707	8.00353	0.000466862	0.00865385	522
trinity_MM0_CL1154Contig3_1	10.23	1.12	3.44532	3.04167	10.2826	0.000134289	0.00192308	423
trinity_FM0_SCL12Contig234_1	8.78	1.02	3.3463	2.88337	8.85521	0.000292254	0.00538462	1809	XP_040358836.2	40.6	251	148	1	11	763	426	675	2.74e-52	204	6945	XP_040358836.2 RNase H [Ixodes scapularis]		RNase H	0.091	43.9	Paraneoptera		0					KOG,ENOG
trinity_MM0_CL83935Contig1_1	8.85	1.03	3.34527	2.89192	8.89803	0.000285478	0.00519231	945
trinity_FM3_CL903Contig1_1	21.62	2.77	3.31115	3.95565	7.75643	0.000535216	0.00942308	1714	XP_037513994.1	41	144	74	5	1452	1048	20	161	1.45e-22	107	34632	XP_037513994.1 uncharacterized protein LOC119390445 [Rhipicephalus sanguineus]
trinity_FM0_TRINITY_DN4113_c0_g1_i5_1	9.68	1.18	3.29947	2.99274	9.36313	0.000221393	0.00403846	1139	XP_037513145.1	72.5	120	29	2	500	153	1	120	5.99e-46	164	34632	XP_037513145.1 uncharacterized protein LOC119389821 [Rhipicephalus sanguineus]
trinity_SMG_CL467Contig1_1	10.47	1.37	3.21782	3.0869	9.88117	0.000166979	0.00307692	583	XP_054926502.1	49.5	111	54	1	121	453	399	507	1.77e-25	114	34620	XP_054926502.1 uncharacterized protein LOC126532109 [Dermacentor andersoni]			0.027	45.4	Bilateria		0					ENOG
trinity_MM0_CL30266Contig1_1	10.61	1.43	3.18068	3.10525	9.93343	0.000162304	0.00288462	1050	XP_037510040.1	53.7	121	55	1	963	604	1	121	3.79e-30	127	34632	XP_037510040.1 uncharacterized protein LOC119386843 isoform X4 [Rhipicephalus sanguineus]
trinity_MM0_TRINITY_DN23174_c0_g1_i1_1	13.77	1.92	3.16218	3.40942	13.7908	2.04333e-05	0.000384615	1157																									ENOG
trinity_MM2_TRINITY_DN2773_c0_g1_i9_1	17.83	1.41	3.15418	3.55905	11.2786	7.84048e-05	0.00115385	875	XP_049527598.1	89.5	171	11	1	758	267	1	171	8.49e-87	268	543639	XP_049527598.1 LOW QUALITY PROTEIN: histone H3 [Dermacentor silvarum]
trinity_MM0_CL80992Contig1_1	12.63	1.85	3.08832	3.31463	12.3811	4.33703e-05	0.000769231	251
trinity_FM0_CL1163Contig2_1	10.98	1.6	3.08156	3.15364	10.109	0.000147546	0.00211538	576
trinity_SMG_TRINITY_DN1434_c0_g1_i6_1	14.5	2.22	3.04024	3.4841	13.7267	2.11424e-05	0.000576923	988
trinity_MM0_TRINITY_DN4773_c1_g1_i1_1	30.38	4.79	3.03983	4.43224	7.10711	0.000767787	0.0121154	928	KAH7961890.1	52.4	103	49	0	571	263	1	103	4.26e-25	108	34632	KAH7961890.1 hypothetical protein HPB52_013231 [Rhipicephalus sanguineus]
trinity_MM2_CL67766Contig1_1	21.89	3.48	3.01426	4.00284	7.27348	0.0006998	0.0111538	527	DAA34703.1	94.1	118	7	0	90	443	1	118	4.93e-59	190	34610	DAA34703.1 TPA_inf: peritrophin [Amblyomma variegatum]
trinity_SMG_TRINITY_DN12078_c0_g3_i5_1	312.38	54.98	2.91516	7.74931	3.87082	0.00491325	0.0478846	1754	XP_042146903.1	38.7	142	80	2	745	1158	1	139	5.82e-21	103	6945	XP_042146903.1 uncharacterized protein LOC121836162, partial [Ixodes scapularis]		Reverse transcriptase (RNA-dependent DNA polymerase)	7.3e-06	57.4	Vertebrata		0					KOG,ENOG
trinity_FM0_TRINITY_DN3718_c0_g1_i8_1	6.54	1.05	2.89058	2.62304	6.14296	0.00131936	0.0190385	985
trinity_MM0_TRINITY_DN16908_c0_g1_i2_1	6.66	1.08	2.88055	2.64195	6.22533	0.00125935	0.0186538	937	XP_050047877.1	56.6	143	56	2	421	2	526	665	6.15e-44	172	34620	XP_050047877.1 fibronectin-like [Dermacentor andersoni]
trinity_MM2_TRINITY_DN22003_c0_g1_i4_1	10.48	1.82	2.84348	3.12657	8.76302	0.000307399	0.00576923	1654
trinity_MM0_CL1154Contig4_1	19.39	3.55	2.81259	3.87177	7.43503	0.000639664	0.0103846	1752	DAA34262.1	95.9	97	4	0	59	349	1	97	1.29e-52	192	34610	DAA34262.1 TPA_inf: hypothetical conserved protein 57, partial [Amblyomma variegatum]
trinity_FM0_TRINITY_DN38889_c0_g1_i4_1	86.58	16.74	2.77235	5.92395	5.90396	0.00151069	0.0219231	738	EEC18493.1	49.3	67	33	1	537	337	1	66	1.6e-09	64.3	6945	EEC18493.1 secreted salivary gland peptide, putative [Ixodes scapularis]
trinity_FM3_CL2812Contig1_1	14.94	2.8	2.76636	3.55268	11.2958	7.7683e-05	0.000961538	3363
trinity_FM0_CL3405Contig1_1	24.18	4.62	2.76242	4.16376	6.52054	0.00106635	0.0165385	2357
trinity_MM2_SCL4Contig1718_1	9.12	1.68	2.75188	2.98306	7.28402	0.000695705	0.0109615	479
trinity_MM0_TRINITY_DN4272_c0_g3_i1_1	8.73	1.61	2.74608	2.93637	7.0296	0.000801732	0.0126923	526	BAK20441.1	85.4	96	14	0	427	140	45	140	2.6e-58	189	44386	BAK20441.1 lysozyme [Haemaphysalis longicornis]
trinity_FM3_TRINITY_DN482_c1_g1_i5_1	6.04	1.11	2.70695	2.56501	5.29222	0.00214209	0.0269231	946
trinity_MM0_TRINITY_DN6444_c0_g1_i16_1	11.73	2.27	2.70668	3.27223	9.98502	0.000157819	0.00269231	1102
trinity_SMG_TRINITY_DN229226_c0_g1_i10_1	9.04	1.79	2.65478	2.98529	6.92525	0.000849873	0.0138462	508
trinity_MM0_CL90635Contig1_1	7.21	1.41	2.64858	2.74712	6.10048	0.00135145	0.0198077	576
trinity_FM0_TRINITY_DN171751_c0_g1_i2_1	125.16	26.64	2.63772	6.46949	4.93916	0.00262547	0.0328846	359
trinity_FM0_SCL8Contig1934_1	64.33	14.03	2.59686	5.52785	6.05432	0.00138723	0.0201923	1673
trinity_FM0_TRINITY_DN15333_c0_g1_i13_1	10.62	2.24	2.58268	3.17425	8.11154	0.000439842	0.00826923	3692	XP_049270223.1	62.2	511	190	3	3608	2076	27	534	1.43e-168	556	34632	XP_049270223.1 uncharacterized protein LOC119388026 [Rhipicephalus sanguineus]
trinity_MM2_TRINITY_DN751_c2_g1_i16_1	6.04	1.23	2.57498	2.58	4.9902	0.00254912	0.0319231	1446
trinity_FM3_TRINITY_DN7444_c0_g1_i2_1	13.68	2.95	2.56847	3.47275	10.8583	9.83526e-05	0.00134615	263
trinity_MM0_CL28887Contig1_1	5.33	1.08	2.56486	2.46318	4.4168	0.00355868	0.0396154	327
trinity_MM2_CL87906Contig1_1	26.49	5.86	2.55967	4.31319	6.19688	0.00127976	0.0188462	1072	XP_050032328.1	56.1	239	105	0	854	138	10	248	3.8e-87	273	34620	XP_050032328.1 astacin-like metalloprotease toxin 5 [Dermacentor andersoni]
trinity_SMG_TRINITY_DN2949_c0_g1_i7_1	6.15	1.28	2.54895	2.60059	5.01445	0.00251367	0.0315385	628	XP_037271839.1	60	50	20	0	305	156	43	92	1.82e-09	68.2	6941	XP_037271839.1 uncharacterized protein LOC119163867 [Rhipicephalus microplus]
trinity_SMG_CL1321Contig3_1	5.3	1.09	2.54512	2.46025	4.35289	0.00369462	0.0405769	809	XP_037275988.1	56.3	112	49	0	343	678	9	120	1.02e-29	127	6941	XP_037275988.1 uncharacterized protein LOC119168697 [Rhipicephalus microplus]
trinity_MM2_CL18879Contig1_1	18.68	4.19	2.52849	3.864	6.99534	0.000817224	0.0132692	957	XP_037502001.1	51.5	134	58	1	951	550	75	201	2.93e-31	131	34632	XP_037502001.1 uncharacterized protein LOC119376143 [Rhipicephalus sanguineus]
trinity_MM0_TRINITY_DN68087_c0_g1_i2_1	6.35	1.35	2.52505	2.63481	5.11002	0.0023788	0.0294231	315
trinity_FM3_TRINITY_DN254_c159_g1_i1_1	10.71	2.41	2.49531	3.19602	8.19435	0.000420211	0.00807692	508
trinity_SMG_TRINITY_DN3603_c0_g1_i7_1	20.27	4.69	2.48813	3.97453	6.4773	0.00109261	0.0167308	1736	XP_037524396.1	90.2	450	44	0	1521	172	1	450	2.14e-304	841	34632	XP_037524396.1 protein henna [Rhipicephalus sanguineus]
trinity_MM2_CL671Contig2_1	8.6	1.93	2.48277	2.95371	6.12366	0.00133385	0.0192308	1876	XP_049270223.1	62.1	597	220	5	1874	87	1180	1771	3.92e-211	648	34632	XP_049270223.1 uncharacterized protein LOC119388026 [Rhipicephalus sanguineus]
trinity_FM3_TRINITY_DN14120_c1_g1_i6_1	26.1	6.12	2.47719	4.30638	6.03387	0.00140339	0.0205769	2168	XP_037569568.1	68.5	337	101	4	312	1310	1	336	1.26e-150	452	543639	XP_037569568.1 protein SGT1 homolog [Dermacentor silvarum]
trinity_MM0_SCL30Contig35_1	5.91	1.32	2.45253	2.57402	4.6085	0.00318138	0.0373077	1031	XP_037556374.1	88.2	161	19	0	1030	548	362	522	1.61e-84	290	543639	XP_037556374.1 apolipophorins-like [Dermacentor silvarum]
trinity_MM0_TRINITY_DN998_c0_g1_i19_1	12.88	3.05	2.43632	3.4201	9.65651	0.000188682	0.00346154	302	KAH7950756.1	51.3	80	38	1	2	238	45	124	5.36e-16	78.6	34632	KAH7950756.1 hypothetical protein HPB52_000641 [Rhipicephalus sanguineus]
trinity_MM0_TRINITY_DN9262_c1_g1_i1_1	10.06	2.37	2.42869	3.13459	7.01675	0.000807506	0.0128846	3860	XP_050032109.1	26.2	145	104	2	237	665	49	192	1.18e-11	78.2	34620	XP_050032109.1 uncharacterized protein LOC126528262 [Dermacentor andersoni]
trinity_FM3_CL60756Contig1_1	119.81	29.85	2.41144	6.44191	4.57112	0.00325153	0.0378846	469	13552.1	80.3	142	28	0	3	428	20	161	5.88e-72	225	44386	BAN13552.1 ferritin 2 [Haemaphysalis longicornis]
trinity_SMG_CL1593Contig2_1	12.5	3.02	2.4071	3.38901	9.2417	0.000236566	0.00461538	726
trinity_SMG_TRINITY_DN5537_c0_g1_i8_1	16.62	4.08	2.39804	3.73727	7.46275	0.000629886	0.0101923	372	XP_037521943.1	75.8	95	23	0	287	3	1	95	5.57e-45	161	34632	XP_037521943.1 cytochrome P450 9e2-like [Rhipicephalus sanguineus]
trinity_MM0_TRINITY_DN30456_c1_g1_i6_1	42.81	10.74	2.3916	4.99159	5.98765	0.00144064	0.0209615	774
trinity_SMG_CL96Contig1_1	16.14	3.99	2.38711	3.70253	7.74366	0.000539014	0.00980769	352
trinity_SMG_TRINITY_DN16680_c0_g1_i4_1	6.83	1.64	2.37236	2.72756	5.07158	0.00243213	0.0301923	2468	XP_050042370.1	69.8	496	140	7	2262	784	3	491	7.14e-227	657	34620	XP_050042370.1 membrane-associated tyrosine- and threonine-specific cdc2-inhibitory kinase-like [Dermacentor andersoni]
trinity_FM0_CL23547Contig2_1	8.12	1.98	2.36657	2.90843	5.96433	0.00145981	0.0215385	387
trinity_MM2_SCL2Contig3269_1	12.97	3.28	2.34592	3.44256	9.25284	0.000235131	0.00442308	391
trinity_FM0_TRINITY_DN20835_c0_g1_i3_1	21.64	5.58	2.33814	4.08347	5.98607	0.00144193	0.0211538	734	XP_050052522.1	80.4	112	22	0	42	377	1	112	7.26e-50	172	34620	XP_050052522.1 antimicrobial peptide microplusin-like [Dermacentor andersoni]
trinity_FM3_SCL7Contig614_1	30.56	7.94	2.33587	4.54081	6.05375	0.00138768	0.0203846	1084
trinity_SMG_TRINITY_DN53721_c0_g2_i1_1	12.79	3.29	2.32172	3.4298	9.03561	0.000264771	0.00480769	425
trinity_SMG_TRINITY_DN125502_c0_g1_i2_1	6.09	1.51	2.31886	2.6208	4.42022	0.00355155	0.0394231	640
trinity_FM3_SCL2Contig974_1	9.83	2.51	2.31745	3.12537	6.44755	0.00111105	0.0171154	936	XP_023234971.1	35.8	229	143	3	83	763	515	741	2.88e-29	130	218467	XP_023234971.1 LOW QUALITY PROTEIN: uncharacterized protein LOC111634435, partial [Centruroides sculpturatus]
trinity_FM3_SCL8Contig902_1	5.28	1.3	2.31283	2.48553	3.85171	0.00496954	0.0492308	526
trinity_MM2_SCL3Contig3167_1	7.88	2	2.31033	2.88478	5.62273	0.00177291	0.0242308	1971	XP_037281085.1	89.5	582	58	2	1823	81	1	580	0	1009	6941	XP_037281085.1 sodium-coupled monocarboxylate transporter 1-like [Rhipicephalus microplus]
trinity_MM2_TRINITY_DN119670_c0_g1_i2_1	5.6	1.39	2.30878	2.54135	4.06142	0.00438736	0.0448077	848	XP_037523308.1	58.7	104	39	1	675	376	1	104	5.64e-37	137	34632	XP_037523308.1 U-scoloptoxin(16)-Er6a [Rhipicephalus sanguineus]
trinity_FM0_TRINITY_DN31252_c1_g1_i1_1	6.27	1.62	2.26721	2.65674	4.41503	0.00356237	0.04	1296	XP_040357614.2	44.2	163	89	2	1043	558	120	281	1.8e-30	130	6945	XP_040357614.2 uncharacterized protein LOC121046932 [Ixodes scapularis]
trinity_MM0_SCL8Contig1173_1	20.83	5.69	2.25591	4.04841	5.86457	0.00154486	0.0225	864
trinity_FM0_TRINITY_DN16382_c0_g1_i2_1	9.66	2.59	2.24969	3.11652	6.08471	0.00136357	0.02	2586	KAH7977336.1	65.6	218	75	0	2286	1633	3	220	4.65e-87	293	543639	KAH7977336.1 hypothetical protein HPB49_000702 [Dermacentor silvarum]
trinity_MM2_TRINITY_DN2276_c0_g1_i12_1	8.76	2.35	2.24285	3.00924	5.44082	0.00196714	0.0255769	625
trinity_SMG_CL1Contig4956_1	10.18	2.76	2.23746	3.17772	6.86676	0.000878137	0.0144231	585
trinity_MM0_SCL30Contig73_1	7.06	1.88	2.2372	2.78095	4.85831	0.00275132	0.0342308	1625	KAH7933388.1	57.4	94	40	0	1575	1294	1	94	1.03e-30	126	543639	KAH7933388.1 hypothetical protein HPB49_012120 [Dermacentor silvarum]
trinity_MM0_CL10991Contig2_1	6.3	1.68	2.22569	2.66751	4.3306	0.00374331	0.0409615	336
trinity_SMG_TRINITY_DN247303_c0_g1_i15_1	6.32	1.7	2.21444	2.67233	4.31518	0.00377737	0.0417308	4176
trinity_FM3_SCL1Contig3729_1	22.51	6.45	2.19056	4.16109	5.50314	0.00189824	0.025	1011	XP_037559713.1	58.1	160	50	3	59	487	1	160	2.13e-40	150	543639	XP_037559713.1 transcription factor MafA-like [Dermacentor silvarum]
trinity_MM0_CL1412Contig4_1	14.74	4.24	2.17238	3.62716	7.94027	0.000483466	0.00903846	668
trinity_MM0_TRINITY_DN13073_c2_g1_i2_1	17.97	5.2	2.17061	3.87479	6.2609	0.00123432	0.0182692	459	XP_037273308.1	94.5	73	4	0	179	397	1	73	1.28e-35	137	6941	XP_037273308.1 UDP-galactose transporter senju-like [Rhipicephalus microplus]
trinity_MM0_TRINITY_DN33797_c0_g2_i1_1	7.41	2.09	2.16348	2.84264	4.87116	0.00273091	0.0334615	377
trinity_FM3_CL42204Contig1_1	20.02	5.86	2.15754	4.01524	5.72229	0.00167509	0.0232692	400
trinity_MM0_SCL2770Contig1_1	9.92	2.88	2.14209	3.16442	6.11857	0.00133769	0.0194231	2883	XP_037578319.1	89.2	674	73	0	164	2185	1	674	0	1219	543639	XP_037578319.1 urocanate hydratase [Dermacentor silvarum]
trinity_MM0_CL25881Contig1_1	9.04	2.62	2.13933	3.06086	5.27765	0.00216009	0.0271154	2263	KAH7961894.1	60.5	81	31	1	1870	2112	2	81	5.83e-20	96.7	34632	KAH7961894.1 hypothetical protein HPB52_013235 [Rhipicephalus sanguineus]
trinity_FM0_TRINITY_DN2458_c0_g1_i5_1	6.89	1.98	2.13295	2.7721	4.45996	0.00346984	0.0390385	411
trinity_FM3_CL14322Contig1_1	16.3	4.88	2.11987	3.76147	6.64617	0.000993692	0.0161538	3198	XP_037279770.1	49.4	170	85	1	509	1015	56	225	2.31e-43	172	6941	XP_037279770.1 uncharacterized protein LOC119172726 [Rhipicephalus microplus]
trinity_FM3_SCL2Contig971_1	23	6.94	2.11805	4.20303	5.25728	0.00218551	0.0275	1710
trinity_FM3_TRINITY_DN10578_c1_g2_i3_1	6.9	2.02	2.10808	2.77759	4.39723	0.00359973	0.0401923	4417	XP_050030908.1	96.5	171	6	0	4129	3617	1	171	1.43e-103	338	34620	XP_050030908.1 diphosphoinositol polyphosphate phosphohydrolase 1-like isoform X1 [Dermacentor andersoni]
trinity_FM3_TRINITY_DN7620_c0_g1_i21_1	8.03	2.39	2.09593	2.939	5.04532	0.00246925	0.0311538	2620	XP_037562933.1	84.5	470	70	2	2294	894	1	470	1.01e-281	796	543639	XP_037562933.1 neuroplastin [Dermacentor silvarum]
trinity_SMG_CL7381Contig1_1	10.37	3.12	2.09519	3.2232	6.45477	0.00110655	0.0169231	3109	XP_037510183.1	86.7	414	53	2	2381	1143	1	413	1.08e-233	678	34632	XP_037510183.1 leukocyte elastase inhibitor A [Rhipicephalus sanguineus]
trinity_FM3_SCL2Contig339_1	7.7	2.34	2.06497	2.89942	4.75083	0.00292842	0.0359615	866
trinity_SMG_TRINITY_DN3276_c0_g1_i3_1	11.07	3.42	2.0616	3.30474	6.73081	0.000947616	0.0157692	1786
trinity_SMG_TRINITY_DN1857_c0_g1_i1_1	37.18	11.75	2.06069	4.85916	5.29954	0.00213311	0.0267308	536
trinity_FM0_TRINITY_DN31716_c0_g1_i1_1	8.01	2.45	2.0586	2.9427	4.91386	0.00266421	0.0330769	1064
trinity_FM3_CL20Contig4_1	7.8	2.39	2.05457	2.91494	4.7775	0.00288339	0.0355769	303
trinity_MM2_TRINITY_DN10303_c0_g1_i1_1	26.92	8.52	2.0536	4.42385	5.26113	0.00218069	0.0273077	3830
trinity_MM2_SCL4Contig1903_1	18.63	5.88	2.0495	3.94384	5.63327	0.00176227	0.0240385	2268	KAH7977336.1	65.6	218	75	0	301	954	3	220	5.29e-88	293	543639	KAH7977336.1 hypothetical protein HPB49_000702 [Dermacentor silvarum]	ZCCHC3	zinc finger	4.9e-08	66.2	Bilateria		0					COG,KOG,ENOG
trinity_MM0_SCL30Contig131_1	10.61	3.31	2.04621	3.2584	6.39461	0.00114468	0.0175	2211
trinity_SMG_CL14879Contig1_1	12.37	3.9	2.03798	3.43995	7.38359	0.000658217	0.0105769	2203
trinity_MM0_SCL3Contig3456_1	23.45	7.55	2.02669	4.24661	5.0558	0.00245436	0.0307692	2447	XP_037526583.1	77.1	83	19	0	3	251	279	361	1.43e-25	127	34632	XP_037526583.1 uncharacterized protein LOC119404030 [Rhipicephalus sanguineus]
trinity_SMG_CL8950Contig1_1	62.24	20.24	2.02506	5.58292	4.80781	0.00283311	0.035	405
trinity_FM0_CL98912Contig1_1	12.25	3.9	2.02404	3.431	7.24664	0.000710338	0.0115385	1170	KAH6948315.1	72	207	57	1	1028	411	1	207	5.93e-94	290	266040	KAH6948315.1 hypothetical protein HPB50_023423 [Hyalomma asiaticum]
trinity_MM0_TRINITY_DN5791_c0_g3_i2_1	7.97	2.51	2.01847	2.94433	4.76222	0.00290909	0.0357692	2598	ADC97464.1	99.3	146	1	0	824	1261	32	177	1.48e-90	295	34609	ADC97464.1 putative 60S ribosomal protein L13a, partial [Amblyomma maculatum]
trinity_MM0_CL18476Contig1_1	8.15	2.61	1.99688	2.97228	4.79507	0.00285413	0.0353846	501
trinity_FM3_CL48837Contig1_1	10.94	3.61	1.96976	3.30832	6.2568	0.00123717	0.0184615	757	XP_042149350.1	36.4	162	92	5	219	683	2	159	2.07e-10	70.9	6945	XP_042149350.1 uncharacterized protein LOC121837681, partial [Ixodes scapularis]
trinity_MM0_CL2463Contig3_1	7.85	2.58	1.9593	2.93865	4.50676	0.00337611	0.0386538	1510	KAH9367568.1	46.2	223	117	2	685	20	129	349	2e-51	191	44386	KAH9367568.1 hypothetical protein HPB48_002860 [Haemaphysalis longicornis]
trinity_FM3_CL39075Contig1_1	10.36	3.44	1.95884	3.2474	5.88951	0.00152313	0.0221154	823
trinity_SMG_TRINITY_DN35943_c0_g1_i7_1	13.11	4.39	1.95605	3.52563	7.13826	0.000754565	0.0119231	659
trinity_MM2_TRINITY_DN1383_c0_g1_i19_1	9.4	3.14	1.94622	3.13919	5.15805	0.00231389	0.0288462	425	KAH7961894.1	71.1	45	12	1	386	252	38	81	9.37e-13	70.5	34632	KAH7961894.1 hypothetical protein HPB52_013235 [Rhipicephalus sanguineus]
trinity_FM3_CL17035Contig1_1	7.23	2.4	1.94095	2.85467	4.11126	0.00425987	0.0442308	310	XP_054921416.1	58.2	55	23	0	3	167	117	171	8.83e-09	61.2	34620	XP_054921416.1 uncharacterized protein LOC129382078 [Dermacentor andersoni]
trinity_SMG_TRINITY_DN422_c0_g1_i18_1	15.43	5.27	1.93339	3.72992	6.28594	0.00121699	0.0180769	426	XP_054931109.1	47.6	82	42	1	423	178	350	430	3.88e-12	74.3	34620	XP_054931109.1 uncharacterized protein LOC129386858 [Dermacentor andersoni]
trinity_MM0_TRINITY_DN45572_c0_g1_i6_1	8.61	2.9	1.93059	3.04444	4.79872	0.0028481	0.0351923	373
trinity_MM0_TRINITY_DN3140_c7_g1_i22_1	20.81	7.21	1.92043	4.11285	4.98154	0.00256191	0.0321154	1003	XP_049527435.1	62.2	82	31	0	891	646	8	89	9e-32	127	543639	XP_049527435.1 BPTI/Kunitz domain-containing protein-like [Dermacentor silvarum]
trinity_FM0_CL96168Contig1_1	19.39	6.77	1.90803	4.02422	5.11605	0.00237055	0.0292308	663
trinity_SMG_TRINITY_DN11625_c0_g1_i20_1	7.03	2.42	1.88977	2.83466	3.85668	0.00495483	0.0488462	581	KAG0428456.1	69.6	46	13	1	122	256	355	400	3.83e-07	61.6	34615	KAG0428456.1 hypothetical protein HPB47_024567 [Ixodes persulcatus]
trinity_FM0_TRINITY_DN23920_c0_g1_i12_1	21.23	7.54	1.88577	4.1463	4.85934	0.00274969	0.0340385	2274	KAH6926681.1	50	180	84	4	1092	565	65	242	5.9e-38	153	266040	KAH6926681.1 hypothetical protein HPB50_021196 [Hyalomma asiaticum]
trinity_MM0_CL38477Contig1_1	13.54	4.78	1.88316	3.57967	6.76032	0.000932069	0.0155769	1480	XP_049272483.1	38	137	77	3	698	297	31	162	6.06e-13	84.3	34632	XP_049272483.1 uncharacterized protein LOC125758855 [Rhipicephalus sanguineus]
trinity_MM0_CL102536Contig1_1	15.6	5.64	1.85369	3.76042	5.86607	0.00154354	0.0223077	759	XP_049269982.1	52.1	142	68	0	1	426	10	151	4.08e-38	146	34632	XP_049269982.1 uncharacterized protein LOC125757830 [Rhipicephalus sanguineus]		zinc finger	2.9e-10	71.2	Bilateria		0					ENOG
trinity_SMG_TRINITY_DN9277_c0_g1_i9_1	7.37	2.63	1.84329	2.89302	3.89662	0.00483832	0.0473077	668	KAH9368673.1	50.5	93	42	3	275	3	195	285	1.45e-12	77.8	44386	KAH9368673.1 hypothetical protein HPB48_004692 [Haemaphysalis longicornis]
trinity_FM3_SCL18Contig596_1	9.76	3.53	1.83788	3.20308	5.08771	0.0024096	0.0298077	4980	KAH7968495.1	63.5	709	243	3	2115	1	425	1121	3.6e-290	880	34632	KAH7968495.1 hypothetical protein HPB52_009014 [Rhipicephalus sanguineus]
trinity_MM0_SCL15Contig670_1	17.16	6.31	1.83214	3.88487	5.34203	0.00208172	0.0263462	479
trinity_FM0_SCL12Contig637_1	10.76	3.95	1.82094	3.31894	5.52043	0.00187956	0.0248077	1493	XP_037286474.1	63.2	95	34	1	1402	1118	1	94	5.93e-33	134	6941	XP_037286474.1 mucin-6-like [Rhipicephalus microplus]
trinity_SMG_CL61121Contig1_1	18.41	6.87	1.81291	3.97859	4.97913	0.00256548	0.0323077	4273	XP_054917137.1	51.7	1284	584	12	4200	427	3	1276	0	1264	34620	XP_054917137.1 uncharacterized protein K02A2.6-like [Dermacentor andersoni]
trinity_MM2_CL11725Contig1_1	8.86	3.26	1.81006	3.09974	4.53413	0.00332253	0.0380769	899
trinity_MM0_SCL4Contig1396_1	8.51	3.14	1.80442	3.0562	4.34192	0.0037185	0.0407692	821	XP_037557821.1	57.4	108	46	0	343	20	344	451	2.07e-24	113	543639	XP_037557821.1 uncharacterized protein LOC119434839 [Dermacentor silvarum]
trinity_FM0_TRINITY_DN811_c0_g1_i4_1	9.7	3.62	1.79415	3.20506	4.88806	0.0027043	0.0332692	475	KAH8028851.1	82.4	68	12	0	207	4	68	135	1.88e-34	130	6941	KAH8028851.1 hypothetical protein HPB51_019940 [Rhipicephalus microplus]
trinity_MM2_TRINITY_DN4598_c0_g1_i5_1	41.18	15.93	1.77317	5.06287	4.52267	0.00334486	0.0382692	2283	DAA34250.1	97.4	154	4	0	1967	1506	1	154	5.87e-91	292	34610	DAA34250.1 TPA: ecdysone-induced protein 63F 1, partial [Amblyomma variegatum]
trinity_MM0_TRINITY_DN3422_c1_g1_i7_1	8.14	3.07	1.7722	3.01395	4.05435	0.00440578	0.0451923	1797
trinity_MM0_TRINITY_DN25065_c6_g1_i1_1	7.92	3.02	1.75582	2.98747	3.89659	0.00483842	0.0475	270
trinity_FM0_CL821Contig5_1	25.97	10.35	1.72549	4.44843	4.4713	0.00344687	0.0388462	2307
trinity_SMG_TRINITY_DN8847_c0_g1_i1_1	12.69	5.45	1.60629	3.56313	5.19082	0.00227065	0.0286538	722	XP_037510040.1	54.8	217	90	4	39	668	1	216	2.63e-72	232	34632	XP_037510040.1 uncharacterized protein LOC119386843 isoform X4 [Rhipicephalus sanguineus]
trinity_FM0_CL41075Contig1_1	44.42	19.35	1.60384	5.2095	4.0221	0.00449078	0.0455769	415
trinity_MM0_TRINITY_DN601_c0_g3_i7_1	9.06	3.9	1.59324	3.17154	3.84975	0.00497534	0.0494231	523
trinity_MM2_CL31558Contig1_1	15.22	6.69	1.57765	3.79378	4.70366	0.00300985	0.0361538	704
trinity_FM3_TRINITY_DN136844_c4_g2_i1_1	12.89	5.74	1.55573	3.59441	4.96307	0.00258943	0.0326923	558
trinity_FM0_TRINITY_DN280899_c1_g1_i2_1	43.16	19.52	1.5499	5.18377	3.86613	0.00492699	0.0482692	309
trinity_FM0_SCL6Contig942_1	13.51	6.06	1.54654	3.65404	4.86165	0.002746	0.0338462	1539
trinity_SMG_TRINITY_DN3603_c0_g1_i16_1	25.1	11.46	1.53146	4.452	3.91449	0.00478716	0.0471154	3018	KAH6927885.1	52.2	209	91	2	1875	2480	57	263	1.64e-56	210	266040	KAH6927885.1 hypothetical protein HPB50_009774 [Hyalomma asiaticum]
trinity_MM0_TRINITY_DN25370_c0_g1_i12_1	13.1	5.99	1.51881	3.6233	4.69369	0.00302735	0.0363462	392
trinity_FM0_TRINITY_DN132191_c0_g1_i17_1	28.12	13.08	1.50615	4.61062	3.86642	0.00492616	0.0480769	591	MBJ3206144.1	35.2	91	58	1	178	447	142	232	2.45e-07	62		MBJ3206144.1 endonuclease/exonuclease/phosphatase family protein [Salmonella enterica subsp. enterica serovar Give]		Reverse transcriptase (RNA-dependent DNA polymerase)	0.0003	51.2	Proteobacteria		0					ENOG
trinity_MM0_CL12756Contig2_1	4.02	15.67	-1.52574	3.60193	4.19349	0.00405794	0.0438462	977
trinity_MM2_CL90845Contig1_1	4.2	16.55	-1.54229	3.66382	4.31539	0.00377692	0.0415385	3010	XP_050040785.2	57.5	570	229	7	2788	1106	749	1314	5.68e-184	580	34620	XP_050040785.2 MAM and LDL-receptor class A domain-containing protein 1-like [Dermacentor andersoni]
trinity_SMG_TRINITY_DN2767_c2_g1_i9_1	4.59	18.09	-1.54455	3.77034	4.2169	0.00400233	0.0428846	402
trinity_FM0_TRINITY_DN680_c0_g2_i9_1	10.63	41.81	-1.55405	4.8321	3.86176	0.00493985	0.0484615	677	XP_050023796.1	79.3	135	28	0	406	2	2093	2227	4.67e-65	229	34620	XP_050023796.1 apolipophorins-like [Dermacentor andersoni]
trinity_MM0_TRINITY_DN3557_c0_g1_i3_1	4.76	19.12	-1.57254	3.8323	4.23941	0.00394958	0.0426923	794	EEC09661.1	55.8	52	23	0	783	628	16	67	9.72e-11	67.8	6945	EEC09661.1 hypothetical protein IscW_ISCW008313, partial [Ixodes scapularis]
trinity_MM0_CL329Contig6_1	4.82	19.43	-1.5779	3.85091	4.25086	0.00392305	0.0425	683	KAH8037278.1	48.2	112	54	2	354	683	88	197	1.34e-20	98.6	6941	KAH8037278.1 hypothetical protein HPB51_009824 [Rhipicephalus microplus]
trinity_MM2_CL3125Contig3_1	8.02	32.63	-1.59957	4.49911	3.9651	0.00464528	0.0465385	440	XP_037499119.1	85.8	120	17	0	362	3	4	123	3.86e-73	231	34632	XP_037499119.1 sulfotransferase ssu-1 isoform X3 [Rhipicephalus sanguineus]
trinity_FM0_CL1751Contig1_1	6.79	27.82	-1.60733	4.29311	3.8547	0.00496067	0.0490385	511
trinity_FM3_TRINITY_DN10879_c0_g1_i3_1	3.25	13.58	-1.61912	3.41806	4.20582	0.00402856	0.0434615	637
trinity_MM2_CL1700Contig3_1	6.04	25.03	-1.62176	4.15663	3.99067	0.00457528	0.0457692	2306	WP_265430091.1	33.3	468	242	11	843	2147	283	713	5.89e-44	182	573	WP_265430091.1 reverse transcriptase domain-containing protein, partial [Klebsiella pneumoniae]
trinity_FM0_TRINITY_DN10960_c1_g1_i11_1	3.25	13.9	-1.65238	3.4393	4.42856	0.00353423	0.0392308	685
trinity_MM2_TRINITY_DN100517_c2_g2_i2_1	8.7	37.05	-1.66617	4.65078	4.21247	0.00401279	0.0430769	2067	KAH6922835.1	42.9	219	121	3	273	923	7	223	8.39e-39	154	266040	KAH6922835.1 hypothetical protein HPB50_019785 [Hyalomma asiaticum]
trinity_MM2_TRINITY_DN1880_c0_g1_i2_1	3.93	16.96	-1.67069	3.67001	4.86686	0.00273773	0.0336538	921
trinity_MM2_CL9159Contig2_1	3.78	16.62	-1.69635	3.64148	4.99303	0.00254497	0.0317308	676
trinity_MM0_TRINITY_DN26506_c0_g1_i5_1	4.43	19.47	-1.69981	3.83138	4.68954	0.00303468	0.0365385	330
trinity_FM0_TRINITY_DN197_c30_g1_i6_1	5.29	23.28	-1.70552	4.05045	4.35912	0.00368114	0.0403846	296
trinity_MM0_SCL15Contig257_1	8.82	38.74	-1.71076	4.70037	4.32057	0.00376542	0.0413462	409	XP_050052101.1	100	39	0	0	120	4	1	39	4e-18	91.3	34620	XP_050052101.1 breast cancer anti-estrogen resistance protein 3 homolog isoform X1 [Dermacentor andersoni]
trinity_SMG_TRINITY_DN354_c1_g1_i1_1	3.24	14.44	-1.71112	3.4737	4.82763	0.00280071	0.0346154	284
trinity_MM0_SCL3Contig2126_1	2.8	12.53	-1.71191	3.31091	4.20897	0.00402108	0.0432692	1704	XP_037523308.1	61.9	105	35	2	1557	1255	1	104	1.2e-35	140	34632	XP_037523308.1 U-scoloptoxin(16)-Er6a [Rhipicephalus sanguineus]
trinity_FM0_TRINITY_DN16836_c0_g1_i8_1	3.76	16.72	-1.71237	3.6459	5.07856	0.00242235	0.03	1022	AAO23571.1	77.3	119	27	0	786	430	1	119	1.74e-61	203	34621	AAO23571.1 lysozyme [Dermacentor variabilis]
trinity_MM0_TRINITY_DN29115_c0_g1_i2_1	2.58	11.75	-1.73378	3.23528	4.02565	0.00448134	0.0453846	320
trinity_SMG_TRINITY_DN3319_c4_g1_i1_1	5.47	24.6	-1.73729	4.11365	4.33013	0.00374434	0.0411538	347
trinity_MM0_TRINITY_DN13789_c0_g1_i35_1	4.78	21.75	-1.75127	3.95815	4.59194	0.00321226	0.0376923	1610	ACH98103.1	84.7	340	43	3	317	1330	1	333	1.07e-190	562	6943	ACH98103.1 organic anion transporter polypeptide [Amblyomma americanum]
trinity_FM0_TRINITY_DN197_c30_g1_i5_1	10.05	45.45	-1.75421	4.90201	4.41582	0.00356071	0.0398077	420
trinity_MM0_CL2137Contig1_1	2.87	13.26	-1.75838	3.36794	4.61564	0.00316816	0.0371154	298
trinity_FM3_SCL2434Contig1_1	3.44	15.86	-1.76145	3.57525	5.25413	0.00218947	0.0276923	1013	XP_037269845.1	95.8	119	5	0	375	731	1	119	1.55e-71	238	6941	XP_037269845.1 WD repeat and FYVE domain-containing protein 2-like isoform X2 [Rhipicephalus microplus]
trinity_MM0_TRINITY_DN137177_c1_g1_i2_1	2.56	11.94	-1.76743	3.24804	4.19915	0.00404442	0.0436538	619
trinity_FM3_CL67276Contig1_1	3.11	14.55	-1.77911	3.47159	5.13368	0.00234659	0.0290385	573
trinity_FM0_SCL13Contig1344_1	3.34	15.66	-1.78457	3.5566	5.33869	0.00208571	0.0265385	4405	KAH9367568.1	43.3	307	168	4	569	1486	104	405	6.23e-64	236	44386	KAH9367568.1 hypothetical protein HPB48_002860 [Haemaphysalis longicornis]		Reverse transcriptase (RNA-dependent DNA polymerase)	0.0022	48.9	Insecta		0					KOG,ENOG
trinity_MM0_TRINITY_DN13789_c0_g1_i11_1	3.38	15.9	-1.78967	3.57369	5.39196	0.00202297	0.0261538	477
trinity_FM0_TRINITY_DN212282_c0_g1_i7_1	2.61	12.49	-1.80485	3.29295	4.51466	0.00336055	0.0384615	295
trinity_SMG_TRINITY_DN17622_c2_g1_i2_1	3.29	15.71	-1.8102	3.55629	5.47023	0.0019343	0.0251923	305
trinity_FM0_TRINITY_DN1779_c0_g1_i8_1	3.42	16.42	-1.81923	3.60699	5.52901	0.00187037	0.0246154	2451	XP_037277397.1	88.4	275	30	2	2160	1336	1	273	3.98e-142	431	6941	XP_037277397.1 elongation factor 1-delta-like isoform X1 [Rhipicephalus microplus]
trinity_FM0_TRINITY_DN86_c1_g1_i18_1	3.06	14.9	-1.83567	3.49043	5.44388	0.00196369	0.0253846	551
trinity_FM0_TRINITY_DN8068_c0_g3_i1_1	2.78	13.6	-1.83881	3.38457	5.0296	0.00249177	0.0313462	350
trinity_FM0_SCL1Contig5798_1	5.12	24.79	-1.84183	4.10526	4.6342	0.00313407	0.0369231	319	XP_054928129.1	53.4	88	39	1	3	266	5117	5202	2.09e-09	65.1	34620	XP_054928129.1 uncharacterized protein LOC126533677 [Dermacentor andersoni]
trinity_MM2_TRINITY_DN32340_c0_g1_i9_1	2.18	10.82	-1.84883	3.12726	4.06072	0.00438919	0.045	324
trinity_FM3_TRINITY_DN10105_c0_g1_i1_1	3.05	15.23	-1.87154	3.51051	5.67514	0.0017207	0.0238462	2573
trinity_FM3_TRINITY_DN4044_c0_g1_i1_1	3.34	16.83	-1.88761	3.62562	5.8269	0.0157829	0.0498077	1605
trinity_FM3_TRINITY_DN2248_c0_g1_i20_1	1.94	9.95	-1.88946	3.03106	3.85755	0.00495227	0.0486538	1384	KJV79990.1	40.1	147	87	1	33	470	54	200	1.29e-30	129	1359157	KJV79990.1 reverse transcriptase family protein [Anaplasma phagocytophilum str. CRT53-1]
trinity_MM0_CL21149Contig1_1	3.19	16.43	-1.91739	3.59268	6.03242	0.00140455	0.0207692	2665	XP_037523703.1	89.9	307	26	3	187	1098	1	305	8.02e-157	486	34632	XP_037523703.1 ATP-binding cassette sub-family F member 1 [Rhipicephalus sanguineus]		ABC transporter	7e-73	281.2	Paraneoptera		0			K06184		COG,KOG,ENOG
trinity_MM0_TRINITY_DN63377_c1_g1_i8_1	3.39	17.62	-1.93247	3.67342	5.97562	0.0014505	0.0213462	787	XP_037291361.1	60.8	255	97	2	21	785	1	252	1.02e-83	270	6941	XP_037291361.1 uncharacterized protein LOC119187283 isoform X1 [Rhipicephalus microplus]
trinity_FM3_CL7584Contig2_1	1.86	9.91	-1.94124	3.01988	3.98395	0.00459358	0.0459615	639
trinity_MM2_CL2372Contig1_1	1.88	10.07	-1.94943	3.03592	4.06835	0.00436939	0.0446154	529
trinity_FM0_TRINITY_DN113404_c0_g1_i1_1	4.59	24.22	-1.9627	4.05678	5.05895	0.0024499	0.0305769	2915	KAH6940551.1	85.7	223	31	1	816	1484	9	230	1.17e-123	385	266040	KAH6940551.1 hypothetical protein HPB50_000572 [Hyalomma asiaticum]
trinity_FM0_SCL3Contig2714_1	4.14	22.11	-1.97729	3.94179	5.24747	0.00219787	0.0278846	683	XP_049270223.1	69.2	227	66	2	681	1	747	969	4.19e-82	278	34632	XP_049270223.1 uncharacterized protein LOC119388026 [Rhipicephalus sanguineus]
trinity_SMG_TRINITY_DN18518_c0_g1_i2_1	1.7	9.48	-2.00055	2.96531	3.97252	0.00462486	0.0461538	4469
trinity_FM0_CL8Contig11_1	5.88	32.43	-2.03161	4.41472	5.06883	0.00243598	0.0303846	445
trinity_MM0_TRINITY_DN71488_c0_g1_i5_1	1.67	9.55	-2.03516	2.96879	4.09104	0.00431112	0.0444231	589
trinity_FM0_SCL3Contig3011_1	1.6	9.2	-2.04007	2.92904	3.95978	0.00465998	0.0467308	1564	KHO02801.1	76.3	135	32	0	454	50	28	162	4.19e-60	206	1359195	KHO02801.1 hypothetical protein JS55_02525 [Rickettsia felis str. LSU]			9.9e-11	71.6	Bartonellaceae		0					ENOG
trinity_MM0_TRINITY_DN14479_c0_g1_i14_1	2.96	16.71	-2.04587	3.5942	6.63894	0.000997734	0.0163462	338
trinity_MM2_TRINITY_DN131910_c0_g2_i2_1	2.38	13.56	-2.04975	3.35151	5.7904	0.0016114	0.0226923	662
trinity_MM0_SCL10Contig742_1	1.58	9.16	-2.05088	2.9232	3.9704	0.00463069	0.0463462	388	XP_054917938.1	63.3	109	38	2	2	322	324	432	1.32e-35	137	34620	XP_054917938.1 uncharacterized protein LOC129380575 [Dermacentor andersoni]
trinity_MM2_SCL6Contig668_1	1.85	10.67	-2.05373	3.0849	4.60451	0.0031888	0.0375	564
trinity_MM2_TRINITY_DN29100_c0_g1_i1_1	4.69	27.01	-2.08873	4.1741	5.09844	0.00239474	0.0296154	274	QZR93732.1	69	58	18	0	8	181	1	58	2.93e-16	78.2	2170063	QZR93732.1 nucleocapsid protein [Tamdy orthonairovirus]	MCRS1	MiCRoSpherule Protein 1	0.00059	49.3	Bilateria		27	C:GO:0043204; C:GO:0071339; P:GO:0065008; F:GO:0034046; C:GO:0033202; C:GO:0005730; F:GO:0010521; P:GO:1904751; F:GO:0002151; P:GO:0016579; C:GO:0044545; F:GO:0005515; P:GO:0010628; P:GO:1904357; P:GO:0007099; P:GO:0006325; P:GO:0045944; P:GO:0043982; C:GO:0005783; P:GO:0043984; P:GO:0043981; C:GO:0030425; C:GO:0005844; P:GO:0051974; F:GO:0008266; C:GO:0005705; C:GO:0031011	P:negative regulation of telomerase activity; C:DNA helicase complex; C:dendrite; C:polytene chromosome interband; F:poly(U) RNA binding; P:positive regulation of protein localization to nucleolus; P:histone H4-K16 acetylation; F:G-quadruplex RNA binding; P:positive regulation of transcription by RNA polymerase II; C:nucleolus; P:positive regulation of gene expression; P:histone H4-K8 acetylation…	K11674	map05168	KOG,ENOG
trinity_FM3_TRINITY_DN4484_c1_g1_i1_1	2.73	16.03	-2.09891	3.53819	6.77166	0.000926164	0.0153846	720
trinity_MM0_TRINITY_DN5822_c0_g1_i3_1	1.43	8.66	-2.1055	2.85882	3.89254	0.00485011	0.0476923	447	XP_049272483.1	32	150	81	3	447	1	24	153	4.42e-09	65.9	34632	XP_049272483.1 uncharacterized protein LOC125758855 [Rhipicephalus sanguineus]
trinity_MM0_TRINITY_DN296_c9_g1_i11_1	4.57	26.94	-2.12155	4.16608	5.20976	0.00224604	0.0284615	378
trinity_FM0_CL6603Contig2_1	2.01	12.45	-2.16023	3.24134	5.69856	0.00169788	0.0234615	4127
trinity_FM0_TRINITY_DN26531_c0_g2_i1_1	1.62	10.3	-2.18385	3.03147	4.81203	0.00282617	0.0348077	342
trinity_MM2_TRINITY_DN2838_c1_g1_i3_1	2.7	16.85	-2.1856	3.58552	7.25401	0.000707427	0.0113462	2284	XP_042145290.1	41.9	148	84	2	2155	1718	5	152	5.81e-23	107	6945	XP_042145290.1 uncharacterized protein LOC121835321 [Ixodes scapularis]
trinity_MM2_TRINITY_DN36742_c0_g1_i14_1	1.39	9	-2.19821	2.88812	4.26383	0.00389321	0.0423077	2104
trinity_MM0_CL3690Contig3_1	1.34	8.73	-2.20396	2.85618	4.15531	0.00415041	0.0440385	1170
trinity_MM2_TRINITY_DN9995_c0_g1_i8_1	1.58	10.21	-2.20517	3.0197	4.82977	0.00279723	0.0344231	544
trinity_MM0_TRINITY_DN173112_c0_g1_i2_1	1.37	8.95	-2.2097	2.88113	4.26885	0.00388171	0.0419231	400
trinity_FM0_TRINITY_DN762_c2_g1_i14_1	3.84	24.19	-2.21189	4.01935	5.69499	0.00170134	0.0236538	331
trinity_MM0_TRINITY_DN4570_c0_g1_i1_1	2.24	14.45	-2.22411	3.40213	6.8265	0.00089815	0.015	873
trinity_FM3_TRINITY_DN19643_c0_g2_i5_1	1.42	9.58	-2.25833	2.9466	4.67956	0.00305235	0.0367308	673	XP_049271393.1	59.5	222	72	4	668	3	367	570	7.59e-63	222	34632	XP_049271393.1 uncharacterized protein LOC125758359 [Rhipicephalus sanguineus]
trinity_FM0_CL85581Contig1_1	1.13	7.85	-2.27945	2.74133	3.91606	0.00478269	0.0469231	1553	XP_037557821.1	57.1	105	44	1	1126	815	338	442	1.19e-17	98.2	543639	XP_037557821.1 uncharacterized protein LOC119434839 [Dermacentor silvarum]
trinity_FM0_SCL3Contig1541_1	3.58	24.82	-2.34707	4.03384	5.96173	0.00146197	0.0217308	1689	XP_049272483.1	53	198	93	0	1689	1096	123	320	8.18e-54	205	34632	XP_049272483.1 uncharacterized protein LOC125758855 [Rhipicephalus sanguineus]
trinity_FM0_CL3709Contig3_1	1.92	13.74	-2.3636	3.32875	6.99783	0.000816088	0.0130769	624	XP_049514385.1	66.7	168	39	3	84	554	7	168	1.78e-52	177	543639	XP_049514385.1 uncharacterized protein LOC119432865 [Dermacentor silvarum]
trinity_FM3_TRINITY_DN48085_c0_g1_i4_1	4.54	32.05	-2.3802	4.35083	5.77054	0.0016297	0.0230769	4595
trinity_MM0_CL347Contig5_1	1.08	8.11	-2.38514	2.76353	4.26613	0.00388794	0.0421154	280	XP_054931193.1	65.3	95	30	1	3	278	176	270	1.29e-27	116	34620	XP_054931193.1 zonadhesin-like isoform X9 [Dermacentor andersoni]
trinity_MM0_TRINITY_DN19467_c0_g1_i1_1	4.32	30.71	-2.38883	4.29553	5.77662	0.00162408	0.0228846	817
trinity_FM3_CL75143Contig1_1	2.95	21.2	-2.39135	3.83516	6.71273	0.00095727	0.0159615	442	KAH6948555.1	85.7	77	11	0	60	290	1	77	1.34e-36	140	266040	KAH6948555.1 hypothetical protein HPB50_025077 [Hyalomma asiaticum]
trinity_MM0_TRINITY_DN101191_c0_g2_i1_1	1.17	9.27	-2.46947	2.89141	5.04631	0.00246785	0.0309615	2195	ACH98103.1	86.3	263	36	0	2193	1405	455	717	1.19e-155	479	6943	ACH98103.1 organic anion transporter polypeptide [Amblyomma americanum]
trinity_MM2_CL52671Contig1_1	1.21	9.61	-2.47617	2.92816	5.23921	0.00220834	0.0280769	1075
trinity_MM0_TRINITY_DN2459_c35_g4_i1_1	1.24	9.89	-2.48452	2.95743	5.406	0.00200677	0.0259615	1167	XP_037281133.1	73.1	119	32	0	1087	731	2	120	4.4e-52	181	6941	XP_037281133.1 mite group 2 allergen-like Ixo r 2 [Rhipicephalus microplus]
trinity_MM2_CL41Contig9_1	1.65	12.98	-2.48858	3.25175	7.03454	0.000799523	0.0125	297
trinity_FM0_SCL2Contig831_1	1.68	13.28	-2.49677	3.2765	7.21892	0.00072139	0.0117308	2441	XP_037518594.1	76.5	574	128	3	2241	523	10	577	0	882	34632	XP_037518594.1 protein 5NUC isoform X1 [Rhipicephalus sanguineus]
trinity_MM2_CL4568Contig2_1	1.3	10.54	-2.51223	3.02218	5.60529	0.0179064	0.0498	3077
trinity_MM0_TRINITY_DN7995_c0_g1_i2_1	1.3	10.73	-2.53766	3.03889	5.60658	0.00178931	0.0244231	1785	AAK49813.1	74.3	105	27	0	993	1307	14	118	4.85e-42	158	6943	AAK49813.1 unknown, partial [Amblyomma americanum]
trinity_FM3_TRINITY_DN39475_c0_g1_i5_1	5.39	43.56	-2.57885	4.72197	6.39817	0.00114238	0.0173077	333
trinity_FM0_TRINITY_DN6175_c1_g1_i8_1	2.7	22.24	-2.58306	3.87217	7.04262	0.000795927	0.0123077	626
trinity_FM3_TRINITY_DN4178_c0_g1_i34_1	6.28	51	-2.58918	4.92727	6.36594	0.00116332	0.0178846	944	XP_037273352.1	49.3	144	72	1	380	808	9	152	3.23e-35	143	6941	XP_037273352.1 uncharacterized protein LOC119165274 [Rhipicephalus microplus]
trinity_MM0_SCL8Contig1172_1	2.67	23.28	-2.66409	3.91966	6.89192	0.000865864	0.0142308	840	XP_049515655.1	42.4	198	114	0	242	835	71	268	1.41e-47	172	543639	XP_049515655.1 uncharacterized protein LOC125941841 [Dermacentor silvarum]
trinity_FM3_CL4402Contig1_1	1.32	12.16	-2.69557	3.16036	6.8135	0.000904712	0.0151923	804	XP_049272483.1	61.1	157	61	0	471	1	138	294	3.57e-55	199	34632	XP_049272483.1 uncharacterized protein LOC125758855 [Rhipicephalus sanguineus]
trinity_FM0_SCL3Contig18_1	3.59	32.54	-2.73191	4.33033	6.42326	0.0112635	0.0496154	560
trinity_FM3_TRINITY_DN1370_c8_g1_i2_1	2.69	25.88	-2.8056	4.03624	6.82743	0.000897682	0.0148077	1268	KAH7965812.1	30.8	198	122	4	169	750	21	207	7.56e-12	76.6	543639	KAH7965812.1 hypothetical protein HPB49_011251 [Dermacentor silvarum]
trinity_FM0_TRINITY_DN137523_c0_g1_i2_1	1.13	11.85	-2.86485	3.11841	6.99079	0.000819301	0.0134615	3901	XP_037502801.1	95	564	22	2	2030	3709	96	657	0	1055	34632	XP_037502801.1 histidine ammonia-lyase [Rhipicephalus sanguineus]		Aromatic amino acid lyase	6.9e-23	113.6	Arthropoda	EC:4.3.1.3	0			K01745	map00340,map01100	COG,KOG,ENOG
trinity_FM3_CL20Contig13_1	1.07	11.54	-2.89878	3.08713	6.84849	0.000887163	0.0146154	428
trinity_SMG_CL67313Contig1_1	1.95	20.33	-2.90282	3.73368	8.39091	0.000377102	0.0075	1201	KAH6937410.1	47.2	89	46	1	1070	804	1	88	8.02e-08	64.7	266040	KAH6937410.1 hypothetical protein HPB50_000097 [Hyalomma asiaticum]
trinity_FM3_CL162Contig1_1	3	33.42	-3.02106	4.33737	6.9046	0.000859742	0.0140385	848
trinity_MM2_TRINITY_DN200154_c0_g1_i5_1	3.08	37.4	-3.14606	4.4704	7.34689	0.000671789	0.0107692	2755	XP_037502801.1	94.5	433	21	2	166	1464	1	430	4.52e-281	804	34632	XP_037502801.1 histidine ammonia-lyase [Rhipicephalus sanguineus]		Aromatic amino acid lyase	2e-169	602.4	Arthropoda	EC:4.3.1.3	0			K01745	map00340,map01100	COG,KOG,ENOG
trinity_FM3_SCL11Contig604_1	1.34	18.98	-3.3118	3.62199	10.317	0.000131811	0.00173077	6179
trinity_FM0_TRINITY_DN52957_c0_g1_i1_1	3.32	50.48	-3.47257	4.83437	7.89252	0.000496396	0.00923077	390	XP_049272483.1	75	48	12	0	388	245	36	83	1.16e-13	78.2	34632	XP_049272483.1 uncharacterized protein LOC125758855 [Rhipicephalus sanguineus]
trinity_FM0_TRINITY_DN52957_c0_g1_i5_1	1.13	22.37	-3.77343	3.79207	9.27982	0.000231692	0.00423077	921	SCV66484.1	49.5	91	45	1	274	2	309	398	3.32e-16	90.9	948	SCV66484.1 Reverse transcriptase (RNA-dependent DNA polymerase)		Reverse transcriptase (RNA-dependent DNA polymerase)	4.6e-11	74.7	Metazoa		0					KOG,ENOG
trinity_MM0_TRINITY_DN89652_c0_g1_i3_1	3.6	68.6	-3.8007	5.21852	8.2563	0.000406108	0.00788462	1484	XP_037569609.1	95.7	368	16	0	1329	226	1	368	3.88e-248	697	543639	XP_037569609.1 2-aminomuconic semialdehyde dehydrogenase isoform X1 [Dermacentor silvarum]			1.8e-11	77.4	Betaproteobacteria		0					ENOG
trinity_FM0_TRINITY_DN4124_c1_g1_i6_1	3.79	78.51	-3.92288	5.39188	8.29147	0.000398317	0.00769231	458	XP_037512849.1	89.9	473	37	4	1571	168	1	467	1.46e-269	808	34632	XP_037512849.1 DNA methyltransferase 1-associated protein 1 [Rhipicephalus sanguineus]
trinity_MM0_TRINITY_DN131493_c0_g1_i1_1	25.18	899.1	-4.74014	8.7534	4.97471	0.00257206	0.0325	1587
trinity_FM0_TRINITY_DN87676_c0_g1_i2_1	17.55	820.83	-5.12692	8.61152	5.41267	0.00199911	0.0257692	2090	ABS87356.1	84.4	397	62	0	1920	730	1	397	2.81e-226	646	6943	ABS87356.1 lospin 4 [Amblyomma americanum]

## Sheet: partly_fed_female_DEGs
unigene_id	TPM_Pos	TPM_Neg	log2FC	logCPM	LR	P-Value	FDR	length_x	sseqid	pident	length_y	mismatch	gapopen	qstart	qend	sstart	send	evalue	bitscore	staxids	stitle	Annotations	df2_col3	df2_col4	df2_col5	df2_col6	df2_col7	df2_col8	df2_col9	df2_col10	df2_col11	df2_col12	df2_col0
trinity_FM3_TRINITY_DN71869_c0_g3_i1_1	252.05	1.04	8.15239	7.2627	8.84865	0.000293306	0.00508197	508
trinity_FM3_TRINITY_DN267757_c2_g1_i1_1	210.86	1.01	7.93214	7.00572	9.02369	0.000266503	0.0047541	2049	XP_050043212.1	73.4	436	111	1	111	1403	6	441	1.39e-229	655	34620	XP_050043212.1 legumain-like [Dermacentor andersoni]
trinity_MM0_TRINITY_DN833_c1_g1_i2_1	1365.03	8.37	7.74174	9.70554	6.52437	0.00106406	0.0180328	467
trinity_SMG_TRINITY_DN19612_c2_g4_i1_1	163.89	2.2	6.54578	6.65181	8.66911	0.000323649	0.00557377	263
trinity_SMG_TRINITY_DN2863_c0_g1_i9_1	1209.17	23.16	6.11405	9.54453	5.67756	0.00171833	0.0232787	2090	ABS87356.1	84.4	397	62	0	1920	730	1	397	2.81e-226	646	6943	ABS87356.1 lospin 4 [Amblyomma americanum]
trinity_FM3_TRINITY_DN2439_c0_g1_i1_1	129.82	2.98	5.79522	6.32698	8.51119	0.000352969	0.0057377	663
trinity_MM0_CL34433Contig1_1	57.14	1.31	5.71674	5.15819	9.71744	0.000182527	0.00327869	2084	XP_037574212.1	87.2	525	67	0	378	1952	1	525	0	955	543639	XP_037574212.1 cytochrome P450 3A43-like [Dermacentor silvarum]
trinity_FM3_CL9786Contig2_1	154.83	4.08	5.61386	6.58432	8.06781	0.000450585	0.00737705	1079
trinity_FM3_TRINITY_DN3711_c0_g1_i8_1	35.99	1.37	4.99303	4.53648	9.07764	0.000258753	0.00442623	1036
trinity_FM0_CL3405Contig2_1	50.77	2.04	4.95925	5.01254	9.07959	0.000258478	0.0042623	425
trinity_MM0_TRINITY_DN10177_c7_g1_i1_1	326.5	14.41	4.90474	7.68034	6.24368	0.00124637	0.02	2982	ABI74752.1	70	70	21	0	1860	1651	1	70	9.85e-24	107	6943	ABI74752.1 amercin [Amblyomma americanum]
trinity_FM0_CL37505Contig1_1	33.25	1.88	4.46004	4.45001	8.45801	0.000363439	0.00590164	2173
trinity_FM0_TRINITY_DN69491_c0_g1_i2_1	17.46	1.03	4.32126	3.61872	10.6818	0.000108197	0.00163934	1276
trinity_SMG_TRINITY_DN839_c0_g1_i14_1	19.1	1.17	4.28735	3.73259	9.78649	0.000175799	0.00311475	479
trinity_FM3_SCL1Contig12733_1	21.11	1.41	4.18873	3.8648	9.13462	0.000250818	0.00393443	1038
trinity_FM3_TRINITY_DN4923_c3_g1_i1_1	17.21	1.25	4.05257	3.61519	10.5277	0.000117596	0.00180328	297
trinity_FM0_TRINITY_DN4810_c0_g1_i9_1	47.52	4.01	3.93615	4.96956	7.94838	0.000481304	0.00786885	5128	XP_037573200.1	84.4	499	76	1	470	1966	1	497	1.72e-279	820	543639	XP_037573200.1 LOW QUALITY PROTEIN: facilitated trehalose transporter Tret1-like [Dermacentor silvarum]
trinity_MM2_TRINITY_DN8534_c0_g1_i1_1	52.61	4.75	3.84606	5.11763	7.78074	0.000528062	0.00967213	1666	KAH9366395.1	83.6	213	35	0	1434	796	172	384	1.58e-114	355	44386	KAH9366395.1 hypothetical protein HPB48_002679 [Haemaphysalis longicornis]
trinity_SMG_TRINITY_DN9277_c0_g1_i9_1	34.38	3.09	3.83171	4.53157	7.7902	0.000525304	0.00934426	4908	XP_037524439.1	28.6	535	320	13	4794	3304	4	514	3.64e-46	187	34632	XP_037524439.1 TNF receptor-associated factor 3 isoform X3 [Rhipicephalus sanguineus]
trinity_MM2_TRINITY_DN2086_c0_g2_i4_1	19.61	1.78	3.77464	3.79664	9.08784	0.000257314	0.00409836	1156
trinity_FM3_TRINITY_DN9043_c0_g1_i11_1	26.94	2.75	3.64144	4.21858	7.57807	0.000590825	0.0109836	3529	XP_037527285.1	82.3	181	26	4	149	676	1	180	2.41e-92	305	34632	XP_037527285.1 alpha-crystallin A chain [Rhipicephalus sanguineus]
trinity_MM0_CL38477Contig1_1	81.84	9.14	3.5586	5.76367	6.79245	0.000915442	0.0155738	2753
trinity_FM3_CL86153Contig1_1	11.63	1.22	3.52286	3.18304	12.3845	4.32921e-05	0.000655738	449	KAH7939345.1	63.2	95	34	1	379	98	62	156	3.49e-28	112	34632	KAH7939345.1 hypothetical protein HPB52_011352 [Rhipicephalus sanguineus]
trinity_MM0_TRINITY_DN4038_c0_g1_i9_1	11.88	1.25	3.52186	3.20757	13.0645	3.00949e-05	0.000327869	292
trinity_MM2_CL31520Contig1_1	57.3	6.56	3.51493	5.26306	7.24715	0.000710136	0.012623	1050	XP_037510040.1	53.7	121	55	1	963	604	1	121	3.79e-30	127	34632	XP_037510040.1 uncharacterized protein LOC119386843 isoform X4 [Rhipicephalus sanguineus]
trinity_FM3_TRINITY_DN5750_c0_g1_i10_1	21.91	2.59	3.42667	3.96618	7.89733	0.000495077	0.00819672	1545	XP_037571041.1	61.7	81	31	0	190	432	9	89	2.59e-26	114	543639	XP_037571041.1 uncharacterized protein LOC119453114 [Dermacentor silvarum]
trinity_MM0_SCL4Contig3561_1	11.01	1.24	3.42355	3.12847	11.1806	8.26585e-05	0.00114754	1102
trinity_MM2_TRINITY_DN1207_c0_g3_i2_1	50.38	6.19	3.41153	5.09205	7.18692	0.000734368	0.0127869	373
trinity_FM0_TRINITY_DN27402_c0_g1_i6_1	15.9	2.05	3.28435	3.57504	10.4286	0.00012408	0.00196721	541
trinity_SMG_TRINITY_DN20314_c0_g1_i1_1	9.54	1.21	3.25058	2.98348	9.1506	0.000248636	0.00377049	458	QEO24728.1	70.8	72	20	1	408	193	1	71	5.63e-26	104	65647	QEO24728.1 holosin 4 [Ixodes holocyclus]
trinity_FM3_CL60756Contig1_1	36.04	4.95	3.24388	4.64579	7.10941	0.000766802	0.0132787	4809
trinity_MM0_TRINITY_DN30456_c1_g1_i6_1	36.29	5	3.23972	4.65565	7.10204	0.000769963	0.0134426	411
trinity_MM0_TRINITY_DN107829_c0_g1_i1_1	10.44	1.35	3.23719	3.08454	9.94165	0.000161581	0.00262295	576	ABI74752.1	73.6	72	19	0	38	253	1	72	3.88e-30	116	6943	ABI74752.1 amercin [Amblyomma americanum]
trinity_MM2_TRINITY_DN441587_c0_g1_i1_1	77.16	10.83	3.23247	5.71005	6.3166	0.00119613	0.0195082	2990	XP_054932031.1	64.1	117	42	0	2938	2588	1	117	2.27e-36	145	34620	XP_054932031.1 uncharacterized protein LOC129387251 [Dermacentor andersoni]
trinity_FM0_SCL33Contig148_1	8.84	1.19	3.16339	2.90869	8.40767	0.00037364	0.00606557	817
trinity_SMG_TRINITY_DN6575_c0_g1_i5_1	9.83	1.36	3.14161	3.02636	9.06024	0.000261228	0.00459016	2763	XP_037560175.1	81.4	113	20	1	550	888	1	112	2.62e-51	187	543639	XP_037560175.1 uncharacterized protein LOC119437189 [Dermacentor silvarum]
trinity_FM3_TRINITY_DN23686_c0_g1_i5_1	13.79	1.96	3.14088	3.41643	13.7031	2.14101e-05	0.000163934	400
trinity_MM2_CL18879Contig1_1	35.92	5.38	3.12214	4.65411	6.91462	0.000854936	0.0144262	408
trinity_FM3_TRINITY_DN2009_c0_g1_i9_1	10.3	1.48	3.09746	3.08258	9.37354	0.00022014	0.00344262	2036
trinity_FM0_TRINITY_DN2302_c0_g1_i3_1	28.77	4.41	3.08162	4.35879	6.71536	0.000955857	0.0162295	426
trinity_SMG_CL11119Contig1_1	133.06	20.96	3.07428	6.50537	5.29838	0.00213452	0.027541	381	XP_049511381.1	38.3	120	69	3	26	379	237	353	1.91e-17	89	543639	XP_049511381.1 uncharacterized protein LOC119464246 [Dermacentor silvarum]
trinity_MM2_TRINITY_DN1389_c1_g1_i17_1	12.68	1.89	3.06962	3.32417	12.3727	4.35655e-05	0.000819672	560	ABI74752.1	86.1	72	10	0	97	312	1	72	7.66e-39	138	6943	ABI74752.1 amercin [Amblyomma americanum]		Arthropod defensin	2e-06	58.5	Arthrodermataceae		0					ENOG
trinity_FM0_TRINITY_DN6865_c0_g1_i1_1	28.97	4.49	3.06645	4.36976	6.69156	0.000968705	0.0165574	3394	XP_049516735.1	36.9	585	347	7	865	2574	259	836	8.19e-84	313	543639	XP_049516735.1 uncharacterized protein LOC119439271 [Dermacentor silvarum]
trinity_FM3_TRINITY_DN39118_c0_g1_i4_1	9.12	1.33	3.06375	2.95175	8.28923	0.00039881	0.00672131	629
trinity_MM0_SCL3Contig888_1	21.5	3.35	3.04556	3.97994	7.36162	0.000666309	0.012459	612
trinity_MM2_CL76749Contig1_1	26.53	4.17	3.04326	4.25525	6.69019	0.000969448	0.0167213	6741	XP_037582082.1	43.3	1120	615	11	6000	2665	1	1108	3.97e-292	892	543639	XP_037582082.1 tenascin-R isoform X1 [Dermacentor silvarum]
trinity_FM3_CL75271Contig1_1	35.69	5.71	3.02917	4.65583	6.75998	0.000932247	0.0157377	522	XP_019641961.1	36.5	74	47	0	404	183	159	232	6.14e-08	62.4	7741	XP_019641961.1 PREDICTED: isoamyl acetate-hydrolyzing esterase 1 homolog [Branchiostoma belcheri]
trinity_MM2_CL14193Contig1_1	12.51	1.94	3.01526	3.31404	11.986	5.3603e-05	0.000983607	611
trinity_MM0_TRINITY_DN15074_c0_g1_i9_1	46.57	7.57	3.01393	5.02398	6.55339	0.00104684	0.0177049	344	XP_037570085.1	55.8	95	42	0	344	60	1119	1213	5.29e-31	127	543639	XP_037570085.1 MAM and LDL-receptor class A domain-containing protein 1-like [Dermacentor silvarum]
trinity_SMG_TRINITY_DN8568_c3_g1_i2_1	9.15	1.4	3.00145	2.96153	8.11852	0.000438154	0.00721311	1271	XP_050040171.1	67.4	322	104	1	966	4	5	326	3.69e-152	451	34620	XP_050040171.1 cytochrome P450 3A14-like [Dermacentor andersoni]
trinity_SMG_TRINITY_DN5948_c0_g1_i6_1	8.54	1.31	2.98982	2.88841	7.70781	0.000549824	0.01	555	XP_050030731.1	76.6	77	18	0	136	366	12	88	5.44e-31	123	34620	XP_050030731.1 uncharacterized protein LOC126527054 [Dermacentor andersoni]
trinity_FM0_CL2679Contig1_1	96.44	16.56	2.94769	6.05927	5.52238	0.00187747	0.0252459	3907	XP_037565905.1	75.1	277	66	2	3408	2578	12	285	6.51e-141	441	543639	XP_037565905.1 techylectin-5A-like [Dermacentor silvarum]
trinity_MM0_TRINITY_DN33500_c0_g1_i14_1	7.42	1.22	2.88195	2.75242	6.91175	0.00085631	0.0145902	299
trinity_SMG_TRINITY_DN2190_c1_g1_i5_1	15.58	2.74	2.86054	3.59551	9.90091	0.000165197	0.00278689	841
trinity_SMG_TRINITY_DN427_c0_g1_i1_1	20.61	3.68	2.85463	3.94816	7.13854	0.000754444	0.0131148	1275	XP_037527285.1	82.3	181	26	4	625	1152	1	180	6.31e-98	301	34632	XP_037527285.1 alpha-crystallin A chain [Rhipicephalus sanguineus]		Hsp20/alpha crystallin family	1.4e-22	113.2	Paraneoptera		16	P:GO:0009631; P:GO:0007275; F:GO:0017022; P:GO:0001666; F:GO:0051082; P:GO:0006979; P:GO:0009408; F:GO:0003779; F:GO:0042802; P:GO:0042026; P:GO:0042742; P:GO:0061077; P:GO:0042595; P:GO:0008340; C:GO:0005759; P:GO:0050832	P:multicellular organism development; P:cold acclimation; P:response to oxidative stress; P:response to hypoxia; P:defense response to fungus; F:unfolded protein binding; P:chaperone-mediated protein folding; P:protein refolding; P:response to heat; P:behavioral response to starvation; P:defense response to bacterium; P:determination of adult lifespan; F:identical protein binding; F:actin binding…	K09542	map04141,map04213	KOG,ENOG
trinity_SMG_TRINITY_DN82681_c0_g1_i1_1	6.28	1.04	2.84936	2.58928	5.82911	0.00157631	0.0218033	5534
trinity_MM2_TRINITY_DN4457_c0_g1_i4_1	15.55	2.76	2.8478	3.5947	9.86143	0.00016878	0.00295082	677
trinity_FM3_TRINITY_DN8412_c0_g1_i3_1	12.12	2.17	2.81885	3.29924	10.8073	0.000101099	0.00131148	348
trinity_MM2_TRINITY_DN92025_c0_g1_i8_1	20.45	3.83	2.78792	3.94669	7.04243	0.00079601	0.0137705	393
trinity_SMG_TRINITY_DN38215_c0_g3_i2_1	17.16	3.22	2.7768	3.72576	8.27277	0.000402441	0.00688525	2287	XP_050051943.1	94.1	356	19	1	1663	596	114	467	3.39e-226	660	34620	XP_050051943.1 influenza virus NS1A-binding protein homolog B-like isoform X3 [Dermacentor andersoni]
trinity_MM0_TRINITY_DN25927_c0_g1_i5_1	31.49	6.09	2.75837	4.52004	6.17596	0.00129498	0.0203279	917
trinity_FM0_TRINITY_DN3223_c0_g1_i13_1	6.58	1.18	2.75421	2.64499	5.86231	0.00154685	0.0214754	1030	KAH8038999.1	82.5	80	14	0	761	522	126	205	5.24e-37	143	6941	KAH8038999.1 hypothetical protein HPB51_004677 [Rhipicephalus microplus]
trinity_FM0_TRINITY_DN23216_c0_g1_i18_1	6.15	1.1	2.74832	2.57953	5.48687	0.00191598	0.0257377	1350	XP_037576185.1	53.4	161	74	1	1295	816	1	161	1.47e-56	195	543639	XP_037576185.1 kunitz-type serine protease inhibitor 6 isoform X1 [Dermacentor silvarum]
trinity_FM0_TRINITY_DN5973_c0_g1_i2_1	100.36	19.94	2.73924	6.14292	5.09881	0.00239422	0.0316393	4423	QLM00674.1	84.5	504	73	4	3650	2142	63	562	3.85e-281	820	34620	QLM00674.1 zinc transporter ZIP14 [Dermacentor andersoni]
trinity_MM2_TRINITY_DN19952_c0_g1_i6_1	8.06	1.51	2.72136	2.85624	6.9078	0.000858205	0.0147541	1116
trinity_MM2_TRINITY_DN6106_c0_g2_i1_1	87.37	18.15	2.67418	5.9544	5.16198	0.00230866	0.0298361	330	XP_050024909.1	44.7	76	38	2	73	300	1	72	2.84e-06	56.2	34620	XP_050024909.1 chymotrypsinogen A-like [Dermacentor andersoni]
trinity_FM3_SCL6Contig324_1	10.27	2.08	2.63943	3.13127	7.92111	0.000488613	0.00803279	1592	XP_037557315.1	56.9	144	61	1	406	837	12	154	2.71e-45	167	543639	XP_037557315.1 mite group 2 allergen Lep d 2-like isoform X1 [Dermacentor silvarum]		intracellular cholesterol transport	0.58	41.2	Eukaryota		0			K13443	map04142,map04979	KOG
trinity_MM0_TRINITY_DN10405_c0_g1_i1_1	6.06	1.19	2.62656	2.57878	5.13359	0.00234672	0.0309836	563
trinity_SMG_CL1Contig12317_1	6.26	1.24	2.61947	2.61114	5.27631	0.00216175	0.0280328	978
trinity_FM3_CL62534Contig1_1	7.63	1.57	2.59189	2.81439	6.28738	0.00121601	0.0196721	415
trinity_MM0_TRINITY_DN32416_c0_g1_i6_1	121.05	26.75	2.58814	6.43243	4.55425	0.00328371	0.0368852	576	XP_037501102.2	46	189	96	4	569	3	1704	1886	2.16e-35	143	34632	XP_037501102.2 titin-like [Rhipicephalus sanguineus]
trinity_MM2_CL4472Contig1_1	19.88	4.31	2.58281	3.93885	6.72861	0.000948783	0.0159016	1311	XP_037570838.1	59.6	99	36	1	82	378	4	98	4.26e-29	121	543639	XP_037570838.1 uncharacterized protein LOC119452948 [Dermacentor silvarum]
trinity_FM3_CL56144Contig1_1	45.84	10.11	2.5805	5.06007	5.73875	0.00165946	0.022623	1336	XP_037562217.1	61.3	75	27	1	334	116	31	105	1.5e-18	92.4	543639	XP_037562217.1 uncharacterized protein LOC119441691 [Dermacentor silvarum]
trinity_FM0_TRINITY_DN10960_c1_g1_i11_1	6.44	1.32	2.57856	2.64383	5.31927	0.00210909	0.0270492	6007	XP_037506456.1	74.3	101	21	2	209	499	356	455	2.01e-33	148	34632	XP_037506456.1 choline/ethanolaminephosphotransferase 1 [Rhipicephalus sanguineus]
trinity_FM3_TRINITY_DN47622_c0_g1_i6_1	5.2	1.05	2.56998	2.4413	4.33366	0.00373658	0.0398361	570	XP_042144263.1	97.8	46	1	0	316	453	1	46	5.22e-17	89.7	6945	XP_042144263.1 uncharacterized protein LOC120848907 isoform X1 [Ixodes scapularis]			0.0065	47.8	Hymenoptera		0					ENOG
trinity_FM3_CL25Contig5_1	8.99	1.91	2.56429	2.99316	6.6359	0.000999435	0.0170492	2948
trinity_FM0_TRINITY_DN21530_c0_g1_i34_1	153.32	34.54	2.56182	6.77516	4.16564	0.00412517	0.0437705	354
trinity_FM0_SCL23Contig82_1	24.55	5.44	2.55947	4.21655	5.99323	0.00143609	0.0213115	310
trinity_SMG_TRINITY_DN15695_c0_g1_i1_1	10.44	2.25	2.55656	3.16091	7.84286	0.000510217	0.00901639	1225
trinity_FM0_TRINITY_DN4983_c0_g1_i6_1	6.66	1.4	2.54943	2.68078	5.41708	0.00199407	0.0260656	1365	ABI74752.1	73.7	57	15	0	867	1037	14	70	1.28e-19	94.4	6943	ABI74752.1 amercin [Amblyomma americanum]
trinity_MM2_CL1717Contig2_1	39.24	8.94	2.53159	4.85288	5.67619	0.00171967	0.0234426	342
trinity_FM0_TRINITY_DN113404_c0_g1_i1_1	12.93	2.88	2.52517	3.4144	10.1175	0.000146866	0.00229508	844	XP_037562278.1	68.5	200	61	2	844	248	349	547	1.67e-80	270	543639	XP_037562278.1 uncharacterized protein LOC119441739 [Dermacentor silvarum]
trinity_MM2_SCL2Contig1803_1	6.39	1.37	2.51902	2.64342	5.13416	0.00234594	0.0308197	1185	EEC01783.1	52.6	114	54	0	254	595	221	334	4.05e-33	137	6945	EEC01783.1 MUC5AC protein, putative [Ixodes scapularis]
trinity_FM3_TRINITY_DN511_c0_g1_i11_1	109.08	25.33	2.51633	6.29441	4.52478	0.00334074	0.037377	3192	XP_037287228.1	81	273	13	2	331	1086	1	255	3.46e-131	426	6941	XP_037287228.1 LOW QUALITY PROTEIN: ATP-dependent RNA helicase dbp2-like [Rhipicephalus microplus]		Belongs to the DEAD box helicase family	6.4e-74	284.3	Arthropoda	EC:3.6.4.13	0			K12823,K13178	map03040,map05202,map05205	COG,KOG,ENOG
trinity_FM3_TRINITY_DN96654_c0_g1_i1_1	93.05	21.65	2.51237	6.06822	4.74854	0.00293231	0.0340984	545
trinity_MM2_CL11396Contig1_1	16.41	3.73	2.50903	3.70739	8.06646	0.000450922	0.00754098	508
trinity_SMG_TRINITY_DN1075_c0_g3_i1_1	14.38	3.26	2.50648	3.54516	10.1038	0.000147964	0.00245902	2828
trinity_FM3_TRINITY_DN2126_c0_g3_i1_1	9.53	2.13	2.50061	3.06612	6.80306	0.000910016	0.0152459	364
trinity_FM0_TRINITY_DN13371_c0_g2_i7_1	4.91	1.05	2.48891	2.39859	3.95137	0.00468334	0.047377	944	KAG0432958.1	64.5	76	25	1	494	721	18	91	1.03e-22	101	34615	KAG0432958.1 hypothetical protein HPB47_020365 [Ixodes persulcatus]
trinity_MM0_CL29489Contig1_1	4.87	1.05	2.47736	2.39261	3.89909	0.00483121	0.0483607	1159	DAA34711.1	87.8	180	22	0	62	601	1	180	7.93e-76	244	34610	DAA34711.1 TPA_inf: salivary gland-associated protein 64P-like protein [Amblyomma variegatum]
trinity_FM3_CL48267Contig1_1	20.84	4.9	2.47098	4.01652	6.24178	0.00124771	0.0201639	17799	AHN53418.1	49.6	1104	527	8	14274	17552	38	1123	0	1017	1029659	AHN53418.1 pol polyprotein [Nuttalliella namaqua]
trinity_FM0_TRINITY_DN0_c4_g1_i14_1	5.47	1.2	2.4707	2.49981	4.33147	0.0037414	0.0401639	315	KAG1681889.1	56.8	44	18	1	180	308	303	346	1.43e-07	59.7	424472	KAG1681889.1 Very low-density lipoprotein receptor [Nymphon striatum]
trinity_FM3_TRINITY_DN30490_c0_g1_i1_1	5.45	1.21	2.45481	2.49833	4.2825	0.00385066	0.0408197	542
trinity_MM0_CL37923Contig1_1	8.17	1.88	2.44924	2.90534	6.13334	0.00132656	0.0206557	2169	ADD91667.1	73.3	262	70	0	362	1147	1	262	1.65e-126	397	6941	ADD91667.1 cytochrome P450 [Rhipicephalus microplus]
trinity_MM2_CL8992Contig2_1	5.21	1.16	2.44545	2.45768	4.08639	0.00432298	0.0452459	1523	XP_050032618.1	71.9	153	36	2	345	791	1	150	5.99e-51	199	34620	XP_050032618.1 uncharacterized protein LOC126529061 isoform X2 [Dermacentor andersoni]
trinity_SMG_TRINITY_DN37422_c0_g2_i4_1	90.59	22.41	2.4243	6.04417	4.60238	0.00319275	0.0365574	1600	XP_037284829.1	39.8	103	55	1	290	3	1	103	2.43e-08	64.3	6941	XP_037284829.1 uncharacterized protein LOC119177753 [Rhipicephalus microplus]
trinity_MM2_TRINITY_DN37889_c0_g1_i1_1	5.54	1.27	2.41538	2.51864	4.26253	0.00389619	0.0413115	391
trinity_FM3_CL415Contig3_1	5.1	1.17	2.40426	2.44317	3.92205	0.00476569	0.0480328	618	XP_050043255.1	32.5	166	90	1	512	81	18	183	1.21e-14	80.1	34620	XP_050043255.1 uncharacterized protein LOC126540479 [Dermacentor andersoni]
trinity_MM2_SCL3Contig743_1	9.72	2.35	2.39549	3.10325	6.62086	0.00100791	0.0172131	1736	KAH6931452.1	66	394	126	4	318	1484	1	391	3.16e-182	529	266040	KAH6931452.1 hypothetical protein HPB50_024420 [Hyalomma asiaticum]
trinity_MM0_TRINITY_DN12035_c0_g1_i6_1	7.6	1.82	2.38974	2.83712	5.67599	0.00171986	0.0236066	431	DAA34596.1	96.4	112	4	0	389	54	1	112	1.27e-51	170	34610	DAA34596.1 TPA_inf: secreted salivary protein 1024 [Amblyomma variegatum]
trinity_FM3_SCL32Contig104_1	6.04	1.44	2.37387	2.60688	4.52493	0.00334045	0.0372131	2659	XP_037287111.1	52.1	693	76	5	2242	179	233	674	2.4e-197	590	6941	XP_037287111.1 sodium-independent sulfate anion transporter-like [Rhipicephalus microplus]
trinity_SMG_CL29771Contig1_1	50.41	12.93	2.36675	5.22677	5.20389	0.00225364	0.0288525	5054	XP_037566706.1	75.3	574	129	4	1215	2900	131	703	3.07e-251	755	543639	XP_037566706.1 mitochondrial sodium/calcium exchanger protein isoform X3 [Dermacentor silvarum]
trinity_FM0_CL69206Contig1_1	7.22	1.77	2.35402	2.78878	5.30404	0.00212761	0.027377	330	XP_050023652.1	73.6	87	22	1	267	10	1	87	2.74e-31	127	34620	XP_050023652.1 serine/threonine-protein kinase PLK1-like isoform X2 [Dermacentor andersoni]
trinity_SMG_CL65500Contig1_1	7.21	1.77	2.35205	2.78763	5.29147	0.00214302	0.0277049	9791	XP_050051950.1	93.9	313	19	0	9103	8165	1	313	1.18e-196	618	34620	XP_050051950.1 glutamine synthetase-like [Dermacentor andersoni]
trinity_SMG_TRINITY_DN1967_c0_g1_i8_1	7.55	1.86	2.35125	2.83568	5.52708	0.00187243	0.025082	2330	XP_037573019.1	57.1	673	131	2	40	2058	6	520	5.06e-250	714	543639	XP_037573019.1 cytochrome P450 3A24-like [Dermacentor silvarum]	CYP3A4	cytochrome P450	1.1e-71	277.7	Cetartiodactyla	EC:1.14.14.1; EC:1.14.13.32; EC:1.14.14.55; EC:1.14.13.97; EC:1.14.14.56	30	P:GO:0009822; P:GO:0051384; P:GO:0007584; F:GO:0030343; P:GO:0002933; P:GO:0042446; F:GO:0005506; P:GO:0042448; F:GO:0008390; P:GO:0046686; P:GO:0016098; F:GO:0019899; P:GO:0046483; F:GO:0050649; P:GO:0032502; P:GO:0070989; P:GO:0010628; F:GO:0101020; P:GO:0042759; F:GO:0034875; F:GO:0070576; P:GO:0006706; P:GO:0008209; P:GO:0009617; F:GO:0032451; P:GO:0042178; F:GO:0019825; C:GO:0005789; P:GO:00…	P:hormone biosynthetic process; F:testosterone 16-alpha-hydroxylase activity; P:alkaloid catabolic process; P:response to glucocorticoid; F:oxygen binding; F:testosterone 6-beta-hydroxylase activity; F:enzyme binding; P:xenobiotic catabolic process; P:heterocycle metabolic process; P:long-chain fatty acid biosynthetic process; P:steroid catabolic process; F:iron ion binding; P:androgen metabolic …	K07424,K17689,K17690,K17691,K17692	map00140,map00591,map00830,map00980,map00982,map00983,map01100,map05204	COG,KOG,ENOG
trinity_FM3_SCL1017Contig1_1	27.37	7.09	2.34214	4.39575	5.38425	0.00203193	0.0263934	1422	XP_049522060.1	52.4	288	125	2	186	1034	1187	1467	3.28e-61	228	543639	XP_049522060.1 MAM and LDL-receptor class A domain-containing protein 1 [Dermacentor silvarum]
trinity_MM0_SCL2Contig2853_1	9.92	2.5	2.34026	3.13449	6.62228	0.0210071	0.0499	1726
trinity_FM3_TRINITY_DN26276_c0_g1_i1_1	24.06	6.27	2.33055	4.22695	5.57653	0.00182028	0.0244262	1760	XP_037562217.1	52	100	39	3	388	116	6	105	4.11e-19	94.7	543639	XP_037562217.1 uncharacterized protein LOC119441691 [Dermacentor silvarum]
trinity_FM3_TRINITY_DN15772_c0_g1_i1_1	15.88	4.15	2.31344	3.69766	7.86307	0.000504548	0.00852459	726
trinity_FM3_TRINITY_DN16625_c0_g1_i2_1	6.59	1.66	2.30976	2.70199	4.74746	0.00293416	0.0342623	2211	GFV60427.1	43.3	134	75	1	451	53	35	168	1.49e-20	103	2585209	GFV60427.1 RNase H domain-containing protein [Trichonephila clavipes]
trinity_SMG_CL4083Contig3_1	115.78	31.18	2.30399	6.41462	4.04625	0.00442695	0.0455738	1539
trinity_FM3_TRINITY_DN71851_c0_g1_i5_1	5.55	1.39	2.30033	2.53545	4.01506	0.0145096	0.0498361	914	DAA34694.1	77.5	236	17	2	73	675	1	235	3.85e-110	330	34610	DAA34694.1 TPA_inf: peritrophin [Amblyomma variegatum]		Chitin-binding domain type 2	3.2e-10	72.4	Nematocera		0					ENOG
trinity_MM0_TRINITY_DN11127_c0_g1_i4_1	5.51	1.38	2.29954	2.5287	3.98608	0.00458777	0.0463934	728	XP_037286474.1	65.5	165	53	3	43	528	1	164	2.22e-72	228	6941	XP_037286474.1 mucin-6-like [Rhipicephalus microplus]		Trypsin Inhibitor like cysteine rich domain	3.6e-13	81.6	Nematoda		0					KOG,ENOG
trinity_MM0_TRINITY_DN7594_c0_g1_i1_1	24.33	6.65	2.26353	4.2534	5.37006	0.00204853	0.0265574	2203
trinity_MM2_TRINITY_DN1877_c0_g1_i9_1	6.64	1.75	2.25021	2.71823	4.62463	0.00315161	0.0360656	594	KAH6928518.1	85.9	71	9	1	210	1	1	71	1.25e-32	133	266040	KAH6928518.1 hypothetical protein HPB50_016855 [Hyalomma asiaticum]
trinity_MM0_CL12094Contig1_1	6.05	1.59	2.2456	2.62629	4.22281	0.00398841	0.042459	523
trinity_MM0_SCL4Contig539_1	6.1	1.62	2.23251	2.63626	4.22378	0.00398614	0.0422951	465
trinity_FM3_TRINITY_DN21263_c1_g1_i8_1	60.55	17.14	2.22789	5.50819	4.66383	0.00308044	0.0355738	479
trinity_MM2_CL8287Contig1_1	102.35	29.27	2.21706	6.25417	3.99576	0.00456148	0.0462295	821	XP_037520617.1	75.7	74	15	2	456	238	1	72	1.44e-20	103	34632	XP_037520617.1 collagen alpha-2(IV) chain [Rhipicephalus sanguineus]
trinity_FM3_TRINITY_DN18378_c0_g1_i1_1	6.12	1.66	2.20478	2.64355	4.16867	0.00411781	0.0434426	1277	DAA34580.1	81.9	359	29	1	1089	121	1	359	5.04e-45	171	34610	DAA34580.1 TPA_exp: putative cement protein [Amblyomma variegatum]
trinity_FM3_TRINITY_DN4699_c0_g1_i30_1	9.24	2.58	2.19592	3.07792	5.61158	0.00178422	0.0242623	3050	MCJ3464060.1	54.4	79	36	0	122	358	80	158	2.32e-17	92.4		MCJ3464060.1 hypothetical protein [Klebsiella pneumoniae]
trinity_MM2_TRINITY_DN2678_c0_g1_i23_1	14.54	4.14	2.19051	3.61012	8.30525	0.000395307	0.00655738	963	XP_037272257.1	46.3	160	85	1	277	753	4	163	8.73e-40	153	6941	XP_037272257.1 uncharacterized protein LOC119164220 isoform X2 [Rhipicephalus microplus]	TRAF6	TNF receptor-associated factor	4e-07	62.4	Actinopterygii	EC:2.3.2.27	66	P:GO:0002791; P:GO:2000679; P:GO:0031398; P:GO:0002755; P:GO:0001503; P:GO:0065008; F:GO:0042826; C:GO:0009898; F:GO:0061630; C:GO:0010008; F:GO:0008270; P:GO:0002637; P:GO:0043011; P:GO:0045672; P:GO:0042088; P:GO:0007250; C:GO:0005811; F:GO:0005164; P:GO:0008063; P:GO:0048661; F:GO:0031624; F:GO:0031625; P:GO:0043507; P:GO:0000122; P:GO:0002223; P:GO:0070534; P:GO:0043066; P:GO:0070498; P:GO:00…	P:positive regulation of JUN kinase activity; P:regulation of defense response to virus; C:lipid droplet; P:myeloid dendritic cell differentiation; P:regulation of immunoglobulin production; C:perinuclear region of cytoplasm; C:CD40 receptor complex; P:negative regulation of Notch signaling pathway; F:tumor necrosis factor receptor binding; F:thioesterase binding; F:protein kinase B binding; P:ne…	K03175	map04010,map04013,map04064,map04120,map04140,map04144,map04214,map04380,map04620,map04621,map04622,map04657,map04722,map05133,map05140,map05142,map05145,map05152,map05160,map05162,map05168,map05169,map05200,map05222	KOG,ENOG
trinity_FM3_SCL26Contig278_1	8.86	2.48	2.19003	3.03241	5.35157	0.00207037	0.0267213	3155	KAH6934415.1	81.2	165	31	0	2383	2877	129	293	4.08e-88	296	266040	KAH6934415.1 hypothetical protein HPB50_024175 [Hyalomma asiaticum]	CTRB1	digestion	5.8e-20	104.4	Mammalia	EC:3.4.21.1	6	P:GO:0022617; P:GO:0009235; F:GO:0004252; P:GO:0006508; P:GO:0006805; C:GO:0005615	C:extracellular space; P:extracellular matrix disassembly; F:serine-type endopeptidase activity; P:proteolysis; P:cobalamin metabolic process; P:xenobiotic metabolic process	K01310		COG,KOG,ENOG
trinity_SMG_CL1157Contig3_1	5.76	1.58	2.18435	2.5874	3.88883	0.00486083	0.0486885	3942	DAA34732.1	84.1	389	47	1	2499	3620	13	401	5.71e-78	275	34610	DAA34732.1 TPA_inf: putative cement protein [Amblyomma variegatum]
trinity_SMG_TRINITY_DN5985_c0_g1_i3_1	7.6	2.15	2.16556	2.87086	5.00508	0.0025273	0.0321311	6366	KAH7965772.1	38.2	283	170	3	2231	1398	25	307	1.65e-40	165	543639	KAH7965772.1 hypothetical protein HPB49_010608 [Dermacentor silvarum]
trinity_FM3_TRINITY_DN4699_c0_g1_i10_1	25.38	7.49	2.15602	4.32907	5.05676	0.00245301	0.0319672	662
trinity_MM0_TRINITY_DN797_c1_g1_i1_1	11.46	3.33	2.15236	3.33139	7.38138	0.000659026	0.0122951	878	KAH6930089.1	67.6	68	20	1	799	596	1	66	3.58e-22	98.6	266040	KAH6930089.1 hypothetical protein HPB50_009007 [Hyalomma asiaticum]
trinity_MM2_CL26936Contig1_1	16.65	4.9	2.149	3.78577	6.79771	0.000912749	0.0154098	2158
trinity_FM3_CL37823Contig1_1	22.7	6.74	2.14495	4.18418	5.26075	0.00218116	0.0281967	2155	XP_037278335.1	87.7	81	9	1	111	353	1	80	4.07e-38	147	6941	XP_037278335.1 cytochrome c oxidase subunit NDUFA4-like [Rhipicephalus microplus]
trinity_FM0_TRINITY_DN328986_c3_g1_i1_1	11.7	3.45	2.13298	3.35916	7.44279	0.000636911	0.0118033	7470	XP_050027273.1	91.6	191	16	0	3392	2820	56	246	2.35e-116	382	34620	XP_050027273.1 inositol oxygenase-like [Dermacentor andersoni]
trinity_SMG_TRINITY_DN3381_c0_g1_i5_1	10.51	3.09	2.13204	3.23451	6.7026	0.000962726	0.0163934	420	XP_037287480.1	78.7	127	23	2	36	416	4	126	3.53e-58	191	6941	XP_037287480.1 pseudouridine-5'-phosphatase-like [Rhipicephalus microplus]
trinity_FM0_CL6423Contig2_1	11.18	3.34	2.11286	3.30948	7.03274	0.000800327	0.0139344	350
trinity_SMG_TRINITY_DN1202_c0_g1_i9_1	20.61	6.28	2.10608	4.06591	5.33455	0.00209068	0.0268852	4105	XP_049274122.1	31.6	212	93	3	396	1025	1803	1964	1.56e-14	93.2	34632	XP_049274122.1 uncharacterized protein LOC119401548 [Rhipicephalus sanguineus]
trinity_FM0_TRINITY_DN14930_c0_g1_i6_1	8.99	2.69	2.09967	3.06372	5.14053	0.00233736	0.0306557	1204
trinity_FM3_TRINITY_DN8551_c0_g1_i19_1	8.66	2.59	2.09821	3.02272	5.15863	0.00231311	0.03	2197	XP_049515330.1	79.8	109	21	1	306	629	1	109	3.41e-45	168	543639	XP_049515330.1 uncharacterized protein LOC119433685 [Dermacentor silvarum]
trinity_FM0_TRINITY_DN1_c0_g4_i1_1	9.47	2.85	2.09459	3.12265	5.45815	0.00194773	0.0259016	1090
trinity_MM2_TRINITY_DN119715_c2_g1_i4_1	8.98	2.7	2.093	3.06364	5.11313	0.00237454	0.0313115	431	KAH9370259.1	69.9	93	28	0	280	2	1	93	3.42e-30	120	44386	KAH9370259.1 hypothetical protein HPB48_007404 [Haemaphysalis longicornis]
trinity_FM3_TRINITY_DN22638_c0_g1_i6_1	35.49	11.08	2.08187	4.79501	4.73829	0.00294984	0.0347541	478
trinity_FM3_TRINITY_DN1538_c0_g2_i6_1	41.72	13.09	2.07687	5.01809	4.65043	0.00310458	0.0359016	7088	XP_050024191.1	96.3	188	7	0	2260	2823	1	188	3.41e-105	346	34620	XP_050024191.1 calcyphosin-like protein [Dermacentor andersoni]		Calcyphosin-like protein	5.1e-46	191	Metazoa		0					KOG,ENOG
trinity_FM0_CL1816Contig1_1	24.76	7.77	2.06852	4.31336	4.87819	0.00271982	0.0327869	437	XP_050041808.1	80.3	76	14	1	208	432	1	76	4.84e-34	127	34620	XP_050041808.1 protein lethal(2)essential for life-like [Dermacentor andersoni]
trinity_SMG_TRINITY_DN15966_c0_g1_i7_1	9.33	2.89	2.05419	3.1131	5.22535	0.00222599	0.0286885	904	XP_037519295.1	73.7	99	26	0	213	509	1	99	4.45e-45	159	34632	XP_037519295.1 cystatin-A2 [Rhipicephalus sanguineus]
trinity_FM0_TRINITY_DN23920_c0_g1_i12_1	12.67	3.97	2.05188	3.46865	7.56993	0.000593499	0.0111475	1113
trinity_MM0_TRINITY_DN13789_c0_g1_i35_1	8.8	2.73	2.049	3.04897	4.98975	0.00254979	0.032459	817
trinity_FM3_TRINITY_DN956_c0_g1_i14_1	14.19	4.52	2.03298	3.60953	7.56538	0.000595	0.0113115	2688	XP_037581316.1	97.4	378	10	0	1255	2388	333	710	1.55e-256	743	543639	XP_037581316.1 exocyst complex component 5-like [Dermacentor silvarum]		It is involved in the biological process described with	5.3e-130	471.1	Insecta		11	P:GO:0017156; P:GO:0006893; P:GO:0097480; P:GO:0090522; P:GO:0048489; P:GO:0016081; P:GO:0046907; C:GO:0000145; F:GO:0008013; C:GO:0099568; P:GO:0016080	P:establishment of synaptic vesicle localization; P:intracellular transport; P:calcium-ion regulated exocytosis; P:vesicle tethering involved in exocytosis; P:synaptic vesicle transport; P:Golgi to plasma membrane transport; F:beta-catenin binding; C:cytoplasmic region; P:synaptic vesicle docking; P:synaptic vesicle targeting; C:exocyst	K19984		KOG,ENOG
trinity_MM2_TRINITY_DN2892_c1_g1_i5_1	7.77	2.43	2.03081	2.9169	4.69348	0.00302774	0.035082	562	XP_037567305.1	77.8	99	10	2	134	424	1	89	6.81e-39	149	543639	XP_037567305.1 monocarboxylate transporter 9 [Dermacentor silvarum]
trinity_FM3_TRINITY_DN25211_c0_g2_i3_1	7.03	2.19	2.02976	2.81166	4.26155	0.00389844	0.0414754	7818	XP_050048216.1	89.3	1608	165	4	327	5135	1	1606	0	2794	34620	XP_050048216.1 multidrug resistance-associated protein 1-like [Dermacentor andersoni]
trinity_MM2_TRINITY_DN70871_c6_g1_i1_1	7.74	2.43	2.02531	2.91373	4.65896	0.00308919	0.0357377	3018	KAH6927885.1	52.2	209	91	2	1875	2480	57	263	1.64e-56	210	266040	KAH6927885.1 hypothetical protein HPB50_009774 [Hyalomma asiaticum]
trinity_FM3_CL19039Contig1_1	30.69	9.98	2.02173	4.60988	4.67391	0.00306241	0.0354098	1842
trinity_FM3_TRINITY_DN22638_c0_g1_i8_1	61.94	20.37	2.01339	5.58217	4.11203	0.00425792	0.0444262	488	XP_054933002.1	42.9	133	66	2	380	12	1	133	1.14e-20	99	34620	XP_054933002.1 uncharacterized protein LOC129387672 [Dermacentor andersoni]
trinity_FM0_TRINITY_DN12882_c0_g1_i3_1	13.98	4.52	2.01163	3.59545	7.46181	0.000630216	0.0116393	612	DAA34209.1	84.1	138	22	0	199	612	1	138	3.54e-76	236	34610	DAA34209.1 TPA_inf: cathepsin L-like cysteine proteinase A, partial [Amblyomma variegatum]		Cysteine-type peptidase activity. It is involved in the biological process described with proteolysis	4.8e-31	141.4	Diptera	EC:3.4.22.15	6	C:GO:0045169; P:GO:0044248; C:GO:0005764; F:GO:0004197; C:GO:0005615; P:GO:0051603	P:cellular catabolic process; P:proteolysis involved in protein catabolic process; C:extracellular space; F:cysteine-type endopeptidase activity; C:fusome; C:lysosome	K01365	map04140,map04142,map04145,map04210,map04612,map05205,map05323,map05418	COG,KOG,ENOG
trinity_SMG_TRINITY_DN18095_c0_g1_i21_1	7.26	2.3	2.00905	2.84881	4.33408	0.00373565	0.0396721	1338	TNV67651.1	60	60	24	0	234	413	11	70	7.3e-11	69.7	5974	TNV67651.1 hypothetical protein FGO68_gene3431 [Halteria grandinella]	RAD51C	RAD51 paralog C	1.4e-07	62.8	Carnivora		31	P:GO:0007143; P:GO:0007066; C:GO:0048476; P:GO:0044703; F:GO:0016887; F:GO:0008094; P:GO:0042148; C:GO:0005654; C:GO:0048471; C:GO:0005657; C:GO:0033063; C:GO:0033065; P:GO:0010212; P:GO:0010971; F:GO:0000150; C:GO:0005739; C:GO:0030054; P:GO:0007596; F:GO:0000400; P:GO:0007131; F:GO:0008821; F:GO:0003697; P:GO:0000722; P:GO:0060249; P:GO:0000707; P:GO:0045144; F:GO:0003690; P:GO:0007283; P:GO:00…	F:ATP hydrolysis activity; C:perinuclear region of cytoplasm; P:reciprocal meiotic recombination; P:positive regulation of G2/M transition of mitotic cell cycle; P:male meiosis I; C:cytosol; P:female meiotic nuclear division; P:anatomical structure homeostasis; P:multi-organism reproductive process; F:ATP-dependent activity, acting on DNA; P:nucleic acid phosphodiester bond hydrolysis; P:response…	K10870	map03440,map03460	COG,KOG,ENOG
trinity_MM2_TRINITY_DN1208_c0_g1_i8_1	19.74	6.52	1.99126	4.03304	5.18826	0.00227399	0.0293443	1935	XP_037508839.1	77.2	101	21	2	1497	1195	28	126	7.76e-40	153	34632	XP_037508839.1 uncharacterized protein LOC119385484 [Rhipicephalus sanguineus]
trinity_FM0_CL334Contig5_1	24.11	7.99	1.99074	4.29402	4.72839	0.00296686	0.034918	1754	XP_049515467.1	74	377	96	1	357	1481	43	419	7.38e-214	611	543639	XP_049515467.1 chitin deacetylase 8 isoform X5 [Dermacentor silvarum]
trinity_FM3_TRINITY_DN11320_c0_g1_i11_1	14.68	4.83	1.98873	3.65993	7.14143	0.000753231	0.0129508	674
trinity_MM2_TRINITY_DN227186_c0_g1_i10_1	11.67	3.86	1.97342	3.38587	6.6889	0.000970153	0.0168852	653
trinity_FM3_SCL19Contig185_1	6.87	2.23	1.97252	2.79769	4.00957	0.00452428	0.0459016	725	XP_049266693.1	74.8	206	52	0	104	721	3	208	2.61e-109	328	34632	XP_049266693.1 sulfotransferase 1C2A [Rhipicephalus sanguineus]
trinity_FM3_TRINITY_DN2283_c1_g1_i1_1	8.5	2.79	1.96975	3.0251	4.87725	0.0027213	0.0329508	5507	XP_037562113.1	65.1	1315	459	0	118	4062	2	1316	0	1695	543639	XP_037562113.1 uncharacterized protein LOC119441578 [Dermacentor silvarum]		Pyruvate phosphate dikinase, PEP/pyruvate binding domain	3.5e-154	553.1	Arthropoda	EC:2.7.9.2	0			K01007	map00620,map00680,map00720,map01100,map01120,map01200	COG,ENOG
trinity_FM3_SCL3Contig2079_1	16.97	5.8	1.93938	3.85086	5.80872	0.00159469	0.0221311	1861	XP_037574212.1	87.5	449	56	0	1511	165	77	525	7.76e-292	814	543639	XP_037574212.1 cytochrome P450 3A43-like [Dermacentor silvarum]
trinity_FM3_TRINITY_DN27301_c0_g1_i9_1	14.3	4.89	1.93387	3.63874	6.96351	0.000831886	0.0140984	1503	XP_050041808.1	84.7	177	25	2	1395	868	1	176	9.34e-99	305	34620	XP_050041808.1 protein lethal(2)essential for life-like [Dermacentor andersoni]
trinity_FM0_TRINITY_DN11014_c0_g1_i8_1	7.07	2.37	1.93059	2.83493	4.00091	0.000454757	0.00770492	565
trinity_MM0_TRINITY_DN10830_c0_g1_i1_1	16.29	5.6	1.93014	3.80131	6.08909	0.00136019	0.0209836	4355	XP_054928941.1	39.5	301	148	8	17	838	1	294	9.82e-62	226	34620	XP_054928941.1 kunitz-type serine protease inhibitor 6-like [Dermacentor andersoni]
trinity_FM0_SCL8Contig1934_1	14.7	5.1	1.91441	3.67672	6.72342	0.000951551	0.0160656	5060
trinity_MM2_CL3159Contig1_1	7.26	2.47	1.91199	2.86612	4.04907	0.00441958	0.0454098	2385
trinity_FM0_TRINITY_DN2337_c0_g1_i14_1	10.37	3.59	1.90542	3.26133	5.68393	0.00171209	0.0231148	623	KAH9382283.1	66.2	71	14	2	224	406	18	88	3.92e-20	92.4	44386	KAH9382283.1 hypothetical protein HPB48_008727 [Haemaphysalis longicornis]
trinity_MM2_TRINITY_DN1283_c9_g1_i11_1	9.88	3.42	1.90356	3.20615	5.4159	0.00199541	0.0262295	756
trinity_FM0_CL5408Contig1_1	16.66	5.96	1.87462	3.84129	5.74439	0.00165414	0.022459	297
trinity_SMG_TRINITY_DN8449_c0_g1_i2_1	10.42	3.72	1.8629	3.27541	5.53388	0.00186517	0.024918	5433	XP_037517460.1	81.3	209	37	1	1393	2019	4	210	2.76e-109	358	34632	XP_037517460.1 uncharacterized protein LOC119394246 [Rhipicephalus sanguineus]
trinity_FM3_TRINITY_DN47324_c2_g1_i1_1	55.24	20.21	1.85983	5.45477	3.86864	0.00491963	0.0493443	1356
trinity_MM2_CL32486Contig1_1	14.67	5.36	1.84165	3.68959	6.35639	0.00116959	0.0190164	2118
trinity_MM2_CL3490Contig2_1	8.53	3.15	1.80774	3.06018	4.37007	0.00365756	0.0390164	1243
trinity_FM0_TRINITY_DN38336_c6_g1_i1_1	9.31	3.45	1.80668	3.15814	4.75176	0.00292683	0.0339344	1067
trinity_MM2_TRINITY_DN9271_c1_g2_i12_1	17.61	6.72	1.78481	3.93132	5.00395	0.00252895	0.0322951	1021	XP_050041428.1	95.5	132	6	0	879	484	1	132	3.16e-79	262	34620	XP_050041428.1 eukaryotic translation initiation factor 3 subunit L-like [Dermacentor andersoni]
trinity_MM2_CL14515Contig1_1	23.44	9.05	1.77351	4.30458	4.16273	0.00413226	0.0439344	1741	DAA34143.1	88.4	241	28	0	1697	975	1	241	8.76e-70	237	34610	DAA34143.1 TPA_inf: hypothetical secreted glycine-rich protein 11, partial [Amblyomma variegatum]
trinity_FM3_TRINITY_DN7517_c0_g1_i2_1	20.78	8.07	1.76321	4.14925	4.36993	0.00365784	0.0391803	3098
trinity_MM0_TRINITY_DN2200_c0_g1_i1_1	21.26	8.29	1.75785	4.18023	4.31905	0.0037688	0.0403279	398	KAH7973860.1	62.6	99	35	2	44	340	1	97	3.29e-32	129	543639	KAH7973860.1 hypothetical protein HPB49_005957 [Dermacentor silvarum]
trinity_FM3_SCL1Contig2247_1	11.88	4.6	1.75419	3.45242	5.73794	0.00166023	0.0227869	632	KAH6941547.1	84.5	181	23	4	552	22	1	180	2.05e-103	306	266040	KAH6941547.1 hypothetical protein HPB50_019560 [Hyalomma asiaticum]
trinity_MM0_TRINITY_DN258024_c0_g1_i5_1	10.56	4.08	1.75341	3.31382	5.14518	0.0023311	0.0303279	839	KAH6926048.1	48.6	257	99	4	675	1	2	257	2.01e-64	214	266040	KAH6926048.1 hypothetical protein HPB50_013484 [Hyalomma asiaticum]
trinity_FM3_TRINITY_DN493_c0_g1_i12_1	15.35	5.98	1.75254	3.76557	5.64523	0.00175029	0.0239344	1810	XP_037572997.1	69	493	153	0	105	1583	31	523	5.41e-254	717	543639	XP_037572997.1 cytochrome P450 3A24-like [Dermacentor silvarum]
trinity_MM0_CL47443Contig1_1	24.04	9.52	1.73788	4.3463	3.9994	0.00455165	0.0460656	1750	XP_050032598.1	58.7	109	42	1	884	558	209	314	2.56e-22	110	34620	XP_050032598.1 40S ribosomal protein SA-like [Dermacentor andersoni]
trinity_MM2_TRINITY_DN5031_c0_g1_i10_1	9.23	3.65	1.71622	3.16739	4.37798	0.0036406	0.0388525	625
trinity_MM2_CL20422Contig2_1	8.86	3.52	1.70821	3.12308	4.1796	0.00409133	0.0429508	634
trinity_MM0_CL91081Contig1_1	13.15	5.33	1.69294	3.58856	5.64809	0.00174744	0.0237705	2929	XP_054926161.1	77.1	336	28	1	1031	2038	163	449	5.54e-182	545	34620	XP_054926161.1 phosphoenolpyruvate carboxykinase, cytosolic [GTP]-like, partial [Dermacentor andersoni]
trinity_SMG_TRINITY_DN1733_c0_g2_i3_1	15.93	6.5	1.68808	3.82692	5.14141	0.00233617	0.0304918	3376	KAH6928402.1	93.9	99	6	0	1544	1840	175	273	3.49e-58	213	266040	KAH6928402.1 hypothetical protein HPB50_015495 [Hyalomma asiaticum]
trinity_MM0_TRINITY_DN23174_c0_g1_i1_1	14.47	5.9	1.68695	3.70734	5.54545	0.00185288	0.0247541	1780	XP_037572964.1	91.4	421	35	1	1551	289	1	420	2.1e-283	792	543639	XP_037572964.1 glycerol kinase-like isoform X4 [Dermacentor silvarum]
trinity_FM0_TRINITY_DN19870_c0_g1_i1_1	18.34	7.55	1.67835	4.00801	4.43155	0.00352806	0.0383607	2104	XP_050049747.1	50.4	119	59	0	1223	867	27	145	5.09e-33	135	34620	XP_050049747.1 mite group 2 allergen-like Ixo r 2 [Dermacentor andersoni]
trinity_FM0_CL2877Contig2_1	12.24	5.01	1.67727	3.50545	5.49287	0.00190942	0.0254098	963	XP_037566433.1	66.2	145	48	1	200	634	1	144	1.05e-64	211	543639	XP_037566433.1 mite group 2 allergen-like Ixo r 2 [Dermacentor silvarum]
trinity_MM2_TRINITY_DN3087_c0_g1_i4_1	9.03	3.7	1.66609	3.15356	4.10522	0.0042751	0.0445902	7290	XP_049519488.1	53.7	54	24	1	1652	1810	28	81	1.14e-08	67.8	543639	XP_049519488.1 uncharacterized protein LOC119443973 isoform X2 [Dermacentor silvarum]
trinity_MM2_TRINITY_DN2631_c1_g1_i2_1	23.09	9.64	1.66217	4.31136	3.86575	0.0049281	0.0495082	322	XP_050036064.1	66	47	11	1	279	139	1	42	3.96e-08	57.8	34620	XP_050036064.1 neuropeptide-like protein 31 [Dermacentor andersoni]
trinity_FM3_SCL3Contig1149_1	19.05	7.96	1.65793	4.06175	4.19497	0.00405441	0.0427869	858	Q2LKX9.1	56.7	67	29	0	347	547	2	68	4.57e-10	66.6	339422	Q2LKX9.1 RecName: Full=Ixosin; Flags: Precursor [Ixodes sinensis]
trinity_MM2_TRINITY_DN4194_c0_g1_i3_1	8.91	3.72	1.63953	3.14438	3.958	0.0046649	0.0470492	619
trinity_FM0_TRINITY_DN666_c4_g1_i2_1	13.66	5.82	1.62369	3.65133	5.3094	0.00212106	0.0272131	10353	XP_037572628.1	72.3	791	193	13	10060	7748	174	958	0	1032	543639	XP_037572628.1 ubiquitin carboxyl-terminal hydrolase 8-like [Dermacentor silvarum]
trinity_SMG_TRINITY_DN12922_c0_g1_i2_1	19.53	8.43	1.61228	4.10511	3.9766	0.00461366	0.0467213	2222	KAH7985620.1	97.6	123	3	0	1719	1351	175	297	2.31e-70	243	34632	KAH7985620.1 hypothetical protein HPB52_025522 [Rhipicephalus sanguineus]
trinity_FM3_TRINITY_DN3220_c0_g1_i14_1	13.92	6.02	1.60309	3.67948	5.2014	0.00225688	0.0290164	752
trinity_FM0_TRINITY_DN40138_c0_g1_i1_1	20.03	8.79	1.58921	4.14365	3.88599	0.00486907	0.0488525	1594	KAH9368845.1	91.6	155	13	0	380	844	24	178	1.59e-78	254	44386	KAH9368845.1 hypothetical protein HPB48_004344 [Haemaphysalis longicornis]
trinity_FM3_TRINITY_DN9917_c0_g1_i9_1	19.17	8.49	1.57553	4.09032	3.92009	0.00477123	0.0481967	1405
trinity_SMG_CL8443Contig1_1	10.41	4.63	1.55635	3.34191	4.26078	0.0039002	0.0416393	309
trinity_MM2_CL30357Contig1_1	12.54	5.61	1.553	3.5642	4.86677	0.00273787	0.0332787	3436	XP_037556988.1	91.9	554	42	1	321	1982	1	551	0	1048	543639	XP_037556988.1 FGGY carbohydrate kinase domain-containing protein-like [Dermacentor silvarum]
trinity_MM2_TRINITY_DN13111_c0_g1_i2_1	10.53	4.71	1.54874	3.35713	4.27702	0.00386309	0.0409836	10642	XP_050032773.1	89.8	2527	252	5	813	8390	1	2522	0	4551	34620	XP_050032773.1 fatty acid synthase-like [Dermacentor andersoni]
trinity_MM0_TRINITY_DN9025_c0_g1_i1_1	10.79	4.86	1.53966	3.38796	4.34128	0.00371989	0.0395082	1957	EEC13407.1	74.7	423	61	7	1954	764	78	480	1.71e-195	574	6945	EEC13407.1 conserved hypothetical protein, partial [Ixodes scapularis]
trinity_MM2_TRINITY_DN44473_c0_g1_i4_1	11.19	5.06	1.53512	3.43207	4.47676	0.00343588	0.0380328	732	Q4PMD1.1	100	71	0	0	268	480	1	71	1.1e-36	134	6945	Q4PMD1.1 RecName: Full=60S ribosomal protein L38 [Ixodes scapularis]	RpL38	Ribosomal L38e protein family	1.9e-24	118.2	Paraneoptera		5	F:GO:0003723; P:GO:0002181; P:GO:0022618; C:GO:0022625; F:GO:0003735	F:RNA binding; F:structural constituent of ribosome; P:cytoplasmic translation; P:protein-RNA complex assembly; C:cytosolic large ribosomal subunit	K02923	map03010	KOG,ENOG
trinity_FM3_TRINITY_DN11760_c0_g1_i1_1	12.06	5.48	1.53015	3.52273	4.67961	0.00305227	0.0352459	1637	XP_037519834.1	97.3	186	5	0	1517	960	1	186	2.16e-126	378	34632	XP_037519834.1 muscle-specific protein 20 [Rhipicephalus sanguineus]
trinity_MM2_CL50500Contig1_1	10	4.54	1.52645	3.30234	3.97996	0.00460446	0.0465574	382
trinity_FM3_TRINITY_DN63_c2_g1_i9_1	13.97	6.41	1.5197	3.70458	4.74668	0.00293549	0.0345902	244
trinity_SMG_TRINITY_DN16884_c0_g1_i2_1	12.24	5.63	1.51336	3.54476	4.61011	0.00317841	0.0363934	530	CAD7667002.1	82.9	76	13	0	272	499	8	83	5.98e-34	125	334625	CAD7667002.1 unnamed protein product, partial [Oppiella nova]
trinity_MM0_TRINITY_DN8409_c1_g1_i19_1	10.59	4.9	1.50145	3.3753	4.10449	0.00427696	0.0447541	592	KAH8036942.1	40	115	67	2	410	66	1	113	2.09e-12	76.3	6941	KAH8036942.1 hypothetical protein HPB51_007541 [Rhipicephalus microplus]
trinity_FM3_CL21490Contig1_1	4.58	17.77	-1.51768	3.75018	4.27115	0.00387647	0.0411475	372
trinity_MM0_CL25571Contig1_1	3.72	14.94	-1.56204	3.53552	4.25868	0.00390503	0.0418033	752	XP_049524766.1	69.1	181	51	2	603	70	4	182	3.21e-81	263	543639	XP_049524766.1 macrophage mannose receptor 1 isoform X3 [Dermacentor silvarum]
trinity_MM0_TRINITY_DN2255_c5_g3_i1_1	4.73	18.93	-1.56276	3.81822	4.30877	0.00379164	0.0404918	537
trinity_MM2_TRINITY_DN2276_c0_g1_i12_1	3.74	15.49	-1.60619	3.57012	4.51885	0.00335233	0.037541	430
trinity_MM0_CL86231Contig1_1	3.28	13.64	-1.60821	3.42156	4.17481	0.00410292	0.0432787	423
trinity_FM0_TRINITY_DN256338_c0_g2_i1_1	5.66	23.93	-1.64494	4.09189	3.92946	0.0047447	0.0478689	544
trinity_MM0_CL1008Contig1_1	3.23	13.8	-1.64631	3.4285	4.36595	0.0036664	0.0393443	1742	XP_049525621.1	27.5	222	131	10	1361	735	302	506	3.26e-10	76.3	543639	XP_049525621.1 neurogenic locus notch homolog protein 1-like isoform X3 [Dermacentor silvarum]
trinity_MM2_TRINITY_DN3478_c0_g1_i8_1	4.72	20.39	-1.67215	3.88878	4.46761	0.00345432	0.0381967	2866	XP_037562744.1	90	271	27	0	2446	1634	1	271	2.47e-173	515	543639	XP_037562744.1 motile sperm domain-containing protein 2 [Dermacentor silvarum]
trinity_MM0_TRINITY_DN136123_c0_g1_i5_1	2.99	13.19	-1.68945	3.36945	4.33343	0.00373709	0.04	4104	XP_037523995.1	96.7	729	21	2	3869	1692	1	729	0	1303	34632;72859	XP_037523995.1 heat shock protein HSP 90-alpha [Rhipicephalus sanguineus]
trinity_FM0_TRINITY_DN69998_c0_g1_i8_1	2.61	11.76	-1.71463	3.23588	3.95898	0.00466219	0.0468852	1080
trinity_MM2_CL3128Contig1_1	2.47	11.42	-1.74914	3.19795	3.9566	0.0046688	0.0472131	1011	XP_037559713.1	58.1	160	50	3	59	487	1	160	2.13e-40	150	543639	XP_037559713.1 transcription factor MafA-like [Dermacentor silvarum]
trinity_FM3_TRINITY_DN14357_c0_g1_i10_1	2.68	12.56	-1.77177	3.30086	4.41631	0.0035597	0.0385246	2349	XP_037506646.1	99.1	107	1	0	371	51	84	190	5.1e-60	212	34632	XP_037506646.1 60S ribosomal protein L9 [Rhipicephalus sanguineus]
trinity_FM3_CL4402Contig1_1	8.26	38.91	-1.80607	4.68389	4.01643	0.0045059	0.0457377	1488	XP_049270013.1	37	119	60	4	182	523	1	109	1.61e-06	59.3	34632	XP_049270013.1 uncharacterized protein LOC119385033 [Rhipicephalus sanguineus]
trinity_FM3_TRINITY_DN2267_c0_g1_i5_1	2.43	11.8	-1.81835	3.22392	4.30799	0.00379338	0.0406557	1706	XP_037577668.1	88.5	227	25	1	1592	912	1	226	8.43e-132	394	543639	XP_037577668.1 MICOS complex subunit MIC26-like isoform X1 [Dermacentor silvarum]
trinity_SMG_TRINITY_DN2548_c1_g1_i2_1	6.29	30.16	-1.82741	4.35124	4.0973	0.00429517	0.044918	1526	Q2LKX9.1	83.6	67	11	0	239	439	2	68	7.84e-24	106	339422	Q2LKX9.1 RecName: Full=Ixosin; Flags: Precursor [Ixodes sinensis]
trinity_MM0_TRINITY_DN95_c0_g1_i15_1	12.54	60.03	-1.83375	5.25317	3.89446	0.00484455	0.0485246	1420	XP_037570841.2	79.6	368	75	0	120	1223	1	368	7.14e-223	627	543639	XP_037570841.2 plancitoxin-1 isoform X1 [Dermacentor silvarum]
trinity_MM2_TRINITY_DN350_c0_g1_i28_1	2.29	11.28	-1.83602	3.17146	4.17904	0.00409269	0.0431148	5975
trinity_FM3_TRINITY_DN41861_c0_g1_i7_1	2.08	10.36	-1.84715	3.07709	3.88165	0.00488167	0.0490164	471
trinity_FM3_CL4319Contig2_1	8.13	39.5	-1.8503	4.69556	4.13193	0.00420814	0.0442623	417
trinity_FM3_CL13Contig9_1	2.56	12.71	-1.8522	3.30218	4.74687	0.00293517	0.0344262	1394
trinity_MM2_TRINITY_DN45665_c0_g3_i1_1	3.6	17.73	-1.85286	3.68922	5.73089	0.0016669	0.0229508	445	XP_050041002.1	78.4	111	23	1	444	115	116	226	7.84e-61	197	34620	XP_050041002.1 gamma-interferon-inducible lysosomal thiol reductase-like [Dermacentor andersoni]
trinity_MM2_TRINITY_DN1261_c0_g1_i12_1	3.06	15.13	-1.85319	3.50196	5.5546	0.00184322	0.0245902	2596	XP_050049738.1	69.7	119	36	0	2074	2430	27	145	7.42e-51	186	34620	XP_050049738.1 mite group 2 allergen-like Ixo r 2 [Dermacentor andersoni]	NPC2	intracellular cholesterol transport	1.2e-07	63.2	Mammalia		18	C:GO:0043202; P:GO:0032367; P:GO:0015914; P:GO:0033344; P:GO:0034383; P:GO:0065008; F:GO:0015485; P:GO:0006820; P:GO:0009615; P:GO:0046836; P:GO:0043312; P:GO:0042632; C:GO:0035578; C:GO:0005576; F:GO:0120020; F:GO:0019899; P:GO:0019747; P:GO:0015711	F:cholesterol binding; P:organic anion transport; F:cholesterol transfer activity; F:enzyme binding; P:monoatomic anion transport; C:extracellular region; P:intracellular cholesterol transport; P:response to virus; P:cholesterol efflux; P:phospholipid transport; P:glycolipid transport; P:regulation of biological quality; P:neutrophil degranulation; P:low-density lipoprotein particle clearance; P:…	K13443	map04142,map04979	KOG,ENOG
trinity_FM0_TRINITY_DN176_c1_g1_i3_1	2.35	11.96	-1.88378	3.22944	4.57851	0.00323754	0.0367213	1649
trinity_FM3_TRINITY_DN200948_c0_g1_i1_1	2.28	11.72	-1.89658	3.20512	4.5306	0.00332939	0.0370492	322
trinity_FM3_TRINITY_DN142052_c0_g1_i1_1	4.11	21.07	-1.91407	3.88837	5.24212	0.00220464	0.0285246	6324	XP_037576521.2	36.5	222	139	1	880	221	816	1037	8.88e-22	117	543639	XP_037576521.2 uncharacterized protein K02A2.6-like [Dermacentor silvarum]
trinity_FM3_CL48837Contig1_1	4.34	22.3	-1.91877	3.95728	5.09983	0.00239282	0.0314754	2971	XP_050032636.1	92.1	482	37	1	2198	756	1	482	0	908	34620	XP_050032636.1 serine hydroxymethyltransferase-like isoform X1 [Dermacentor andersoni]
trinity_FM3_TRINITY_DN9543_c2_g1_i2_1	1.89	9.96	-1.92225	3.02458	3.94325	0.00470598	0.047541	1281
trinity_MM2_TRINITY_DN2685_c0_g1_i9_1	2.12	11.16	-1.92691	3.14698	4.41384	0.00356485	0.0386885	1482	KAH9361094.1	93.8	97	3	1	291	581	22	115	4.04e-55	191	44386	KAH9361094.1 hypothetical protein HPB48_002956 [Haemaphysalis longicornis]
trinity_FM3_TRINITY_DN7615_c0_g1_i4_1	2.1	11.38	-1.96773	3.1629	4.62434	0.00315215	0.0362295	356
trinity_FM3_SCL30Contig332_1	1.72	9.43	-1.97286	2.9601	3.87289	0.00490719	0.0491803	753	DAA34636.1	78.9	109	23	0	24	350	1	109	3.52e-49	168	34610	DAA34636.1 TPA_inf: hypothetical secreted protein 1496 [Amblyomma variegatum]
trinity_FM0_TRINITY_DN5236_c0_g1_i2_1	1.89	10.36	-1.97827	3.05942	4.25408	0.00391563	0.0419672	2659	XP_037579278.2	69.2	182	45	3	2591	2076	1	181	8.88e-61	215	543639	XP_037579278.2 adult-specific rigid cuticular protein 15.5 isoform X1 [Dermacentor silvarum]
trinity_SMG_TRINITY_DN11625_c0_g1_i20_1	7.16	38.29	-1.98633	4.63178	4.49961	0.00339026	0.0377049	3361	XP_037562395.1	97.2	253	6	1	1875	1120	1	253	5.16e-151	461	543639	XP_037562395.1 mid1-interacting protein 1A [Dermacentor silvarum]
trinity_FM3_TRINITY_DN42821_c0_g1_i2_1	2.75	15.09	-1.99802	3.47775	6.15956	0.00130704	0.0204918	2746	KAH6923321.1	91.2	352	31	0	2409	1354	1	352	6.39e-229	659	266040	KAH6923321.1 hypothetical protein HPB50_027288 [Hyalomma asiaticum]
trinity_MM2_CL15472Contig1_1	3.72	20.33	-2.00284	3.83131	5.83157	0.00157411	0.0216393	5377	XP_049517490.1	48.2	85	40	1	3157	2915	31	115	1.27e-10	72.4	543639	XP_049517490.1 uncharacterized protein LOC119441688 [Dermacentor silvarum]
trinity_FM3_TRINITY_DN4684_c0_g1_i6_1	3.37	18.77	-2.02686	3.73139	6.28439	0.00121806	0.0198361	3261	XP_037572997.1	72.3	343	95	0	1229	2257	181	523	4.99e-164	505	543639	XP_037572997.1 cytochrome P450 3A24-like [Dermacentor silvarum]
trinity_MM0_CL4276Contig2_1	2.14	12.13	-2.03279	3.22487	5.1319	0.00234901	0.0311475	1703	XP_050050044.2	94.3	331	17	2	1573	584	83	412	8.52e-219	622	34620	XP_050050044.2 uncharacterized protein LOC126546027 isoform X1 [Dermacentor andersoni]
trinity_MM0_TRINITY_DN4915_c0_g1_i46_1	2.67	15.15	-2.04466	3.47593	6.36489	0.001164	0.0188525	1016	KAH7972640.1	93.5	123	8	0	379	747	645	767	2.79e-72	249	34632	KAH7972640.1 hypothetical protein HPB52_014420 [Rhipicephalus sanguineus]	GlyP	Phosphorylase is an important allosteric enzyme in carbohydrate metabolism. Enzymes from different sources differ in their regulatory mechanisms and in their natural substrates. However, all known phosphorylases share catalytic and structural properties	1.5e-43	182.6	Arthropoda	EC:2.4.1.1	8	F:GO:0008184; F:GO:0030170; F:GO:0042803; P:GO:0007275; P:GO:0008340; P:GO:0045819; C:GO:0005737; C:GO:0032991	F:protein homodimerization activity; P:multicellular organism development; P:determination of adult lifespan; F:pyridoxal phosphate binding; P:positive regulation of glycogen catabolic process; F:glycogen phosphorylase activity; C:cytoplasm; C:protein-containing complex	K00688	map00500,map01100,map01110,map02026,map04217,map04910,map04922,map04931	COG,KOG,ENOG
trinity_MM0_TRINITY_DN2505_c1_g1_i14_1	2.9	16.55	-2.05624	3.57761	6.61258	0.00101261	0.017377	1537	AFQ98384.1	79.5	127	26	0	501	121	186	312	2.93e-61	214	176093	AFQ98384.1 cathepsin L, partial [Hyalomma anatolicum anatolicum]
trinity_MM0_TRINITY_DN2830_c0_g1_i6_1	15.82	88.72	-2.06354	5.7408	4.0892	0.0043158	0.045082	1332	XP_037516432.1	83.8	74	12	0	83	304	1	74	1.12e-36	140	34632	XP_037516432.1 defensin [Rhipicephalus sanguineus]
trinity_FM3_TRINITY_DN40587_c0_g1_i1_1	2.6	15.07	-2.07393	3.46586	6.45286	0.00110774	0.0183607	939	XP_037563560.1	78.2	262	57	0	786	1	1	262	4.16e-141	418	543639	XP_037563560.1 steroid 17-alpha-hydroxylase/17,20 lyase [Dermacentor silvarum]
trinity_MM0_TRINITY_DN17463_c0_g1_i2_1	1.63	9.66	-2.07999	2.97229	4.24545	0.00393556	0.0421311	446
trinity_FM3_TRINITY_DN1665_c0_g1_i2_1	6.95	40.21	-2.09897	4.6775	4.75372	0.0029235	0.0337705	9637	XP_050048460.1	94.1	2456	130	6	200	7531	8	2459	0	4623	34620	XP_050048460.1 acetyl-CoA carboxylase-like isoform X2 [Dermacentor andersoni]
trinity_MM0_CL8452Contig1_1	1.4	8.65	-2.12803	2.85206	3.93328	0.00473395	0.0477049	465	XP_037291045.1	61.1	72	16	4	423	226	30	95	2.34e-08	60.5	6941	XP_037291045.1 uncharacterized protein LOC119186668 [Rhipicephalus microplus]
trinity_FM0_TRINITY_DN99285_c0_g1_i5_1	2.57	15.57	-2.13666	3.4955	6.89378	0.000864963	0.015082	404
trinity_SMG_TRINITY_DN3487_c0_g1_i47_1	6.74	40.44	-2.15075	4.67706	4.87711	0.00272151	0.0331148	1376	KAH7971375.1	66.7	69	14	1	916	710	1600	1659	3.92e-12	82	543639	KAH7971375.1 hypothetical protein HPB49_022967 [Dermacentor silvarum]
trinity_MM2_TRINITY_DN510_c0_g1_i1_1	6.09	37.55	-2.18807	4.57536	4.94769	0.00261255	0.032623	4068	KAH9373930.1	77.7	646	139	3	23	1945	84	729	0	999	44386	KAH9373930.1 hypothetical protein HPB48_001106 [Haemaphysalis longicornis]
trinity_SMG_TRINITY_DN34137_c0_g1_i1_1	1.76	11.29	-2.19778	3.12561	5.15448	0.00231865	0.0301639	793	XP_037513145.1	71.7	120	30	2	262	609	1	120	1.31e-46	162	34632	XP_037513145.1 uncharacterized protein LOC119389821 [Rhipicephalus sanguineus]
trinity_MM2_CL70652Contig1_1	1.24	8.12	-2.20026	2.78019	3.86272	0.00493703	0.0496721	257
trinity_FM3_TRINITY_DN3035_c0_g1_i11_1	3.42	21.54	-2.20345	3.87368	6.08362	0.00136441	0.0211475	388
trinity_FM0_CL82430Contig1_1	1.32	8.71	-2.21653	2.84944	4.16713	0.00412156	0.0436066	398
trinity_FM3_TRINITY_DN8082_c0_g1_i1_1	3.27	20.96	-2.22703	3.83738	6.48124	0.00109019	0.0181967	791
trinity_FM0_CL45012Contig1_1	3.29	21.27	-2.23955	3.85361	6.34601	0.00117645	0.0193443	1580	KAH6925246.1	54.9	162	67	2	158	628	1	161	3.37e-54	191	266040	KAH6925246.1 hypothetical protein HPB50_002861 [Hyalomma asiaticum]
trinity_FM3_TRINITY_DN27461_c0_g1_i1_1	3.71	24.08	-2.24927	4.00449	5.75262	0.00164641	0.0222951	680
trinity_FM3_TRINITY_DN1665_c0_g1_i3_1	1.22	8.39	-2.26822	2.80604	4.13744	0.00419447	0.0440984	1194	KAH7945734.1	98.9	185	2	0	61	615	1	185	9.06e-124	367	543639	KAH7945734.1 hypothetical protein HPB49_014973 [Dermacentor silvarum]	RpL4	Structural constituent of ribosome. It is involved in the biological process described with	8.5e-85	320.1	Arthropoda		4	F:GO:0003723; P:GO:0002181; C:GO:0022625; F:GO:0003735	F:RNA binding; F:structural constituent of ribosome; P:cytoplasmic translation; C:cytosolic large ribosomal subunit	K02930	map03010	COG,KOG,ENOG
trinity_MM2_TRINITY_DN4708_c0_g1_i1_1	4.83	31.65	-2.27041	4.34457	5.17221	0.0022951	0.0296721	792
trinity_FM3_TRINITY_DN2870_c0_g1_i16_1	2.68	17.85	-2.27404	3.63871	7.593	0.000585954	0.0106557	716	XP_050043266.1	31.7	82	56	0	345	100	7	88	1.79e-07	59.7	34620	XP_050043266.1 uncharacterized protein LOC126540494 isoform X2 [Dermacentor andersoni]
trinity_MM2_CL9222Contig2_1	3.77	25.02	-2.2817	4.04769	5.62434	0.00177127	0.0240984	302
trinity_MM0_CL46942Contig1_1	1.88	12.96	-2.30461	3.26586	6.40215	0.00113982	0.0185246	1813
trinity_MM2_TRINITY_DN45026_c0_g1_i1_1	1.37	9.94	-2.35453	2.97214	5.08859	0.00240837	0.0318033	1218
trinity_MM0_TRINITY_DN1590_c0_g1_i1_1	5	35.15	-2.37225	4.46515	5.28426	0.00215191	0.0278689	1384	XP_050032105.1	29.7	148	92	3	941	1384	33	168	1.84e-10	72.8	34620	XP_050032105.1 uncharacterized protein LOC126528260 isoform X2 [Dermacentor andersoni]
trinity_FM3_TRINITY_DN69173_c0_g1_i1_1	2.05	14.79	-2.37478	3.40771	7.5402	0.000603373	0.0114754	463
trinity_FM0_TRINITY_DN9775_c0_g2_i1_1	3.14	22.39	-2.37826	3.89897	6.39053	0.00114731	0.0186885	1636	XP_054932030.1	50.7	140	67	1	983	1396	1	140	4.44e-29	123	34620	XP_054932030.1 uncharacterized protein LOC126540482 [Dermacentor andersoni]
trinity_FM3_CL14658Contig2_1	12.07	85.82	-2.40298	5.64292	4.85765	0.00275237	0.0334426	1139	XP_037513145.1	72.5	120	29	2	500	153	1	120	5.99e-46	164	34632	XP_037513145.1 uncharacterized protein LOC119389821 [Rhipicephalus sanguineus]
trinity_MM2_TRINITY_DN6073_c1_g1_i2_1	1.03	7.9	-2.40583	2.73261	4.19578	0.00405247	0.042623	309	ABK40086.2	91.3	103	9	0	309	1	452	554	9.84e-56	197	6943	ABK40086.2 heme lipoprotein precursor [Amblyomma americanum]
trinity_FM3_TRINITY_DN39766_c0_g1_i1_1	2.56	18.88	-2.41784	3.68853	7.85385	0.000507127	0.00868852	1056	XP_037561948.1	75.8	211	48	1	347	979	263	470	9.89e-105	327	543639	XP_037561948.1 cytochrome P450 3A24-like [Dermacentor silvarum]
trinity_FM3_TRINITY_DN39261_c0_g1_i4_1	1.08	8.38	-2.42737	2.78939	4.48384	0.00342167	0.0378689	331
trinity_MM2_SCL3Contig1411_1	1.87	14.08	-2.43021	3.34563	7.38875	0.000656331	0.0121311	1587
trinity_MM0_TRINITY_DN13682_c0_g1_i1_1	1.47	11.23	-2.43371	3.09448	5.4877	0.00191507	0.0255738	582	DAA34687.1	94.6	37	2	0	381	271	1	37	1.55e-12	76.6	34610	DAA34687.1 TPA_inf: cathepsin L-like cysteine proteinase B [Amblyomma variegatum]
trinity_MM2_CL1195Contig3_1	9.44	70.65	-2.47391	5.37046	5.24713	0.00219829	0.0283607	470
trinity_FM0_TRINITY_DN91517_c0_g1_i2_1	2.05	16.68	-2.54672	3.52858	8.82723	0.000296768	0.0052459	585
trinity_MM2_CL38328Contig1_1	1.33	11.21	-2.56529	3.07997	5.81052	0.00159306	0.0219672	1276	XP_037503234.1	89.3	206	22	0	936	319	21	226	6.26e-132	389	34632	XP_037503234.1 maleylacetoacetate isomerase [Rhipicephalus sanguineus]
trinity_MM2_TRINITY_DN7443_c0_g1_i16_1	14.71	117.26	-2.56957	6.047	4.83998	0.00278073	0.0336066	750	DAA34396.1	98.5	134	2	0	243	644	1	134	5.21e-87	266	34610	DAA34396.1 TPA_inf: ornithine aminotransferase, partial [Amblyomma variegatum]
trinity_SMG_TRINITY_DN354_c1_g1_i1_1	1.63	13.82	-2.5903	3.30854	7.80595	0.000520745	0.00918033	411	KAH7960761.1	61.2	103	40	0	2	310	165	267	7.71e-37	137	543639	KAH7960761.1 hypothetical protein HPB49_023049 [Dermacentor silvarum]
trinity_MM2_TRINITY_DN10308_c0_g1_i11_1	12.04	100.1	-2.62826	5.82288	5.19321	0.00226753	0.0291803	3123	XP_054932030.1	50.7	140	67	1	664	1077	1	140	2.04e-27	120	34620	XP_054932030.1 uncharacterized protein LOC126540482 [Dermacentor andersoni]
trinity_MM0_SCL935Contig1_1	1.51	13.23	-2.63129	3.25578	7.61542	0.000578714	0.0103279	475
trinity_FM3_SCL4Contig667_1	1.81	16.04	-2.66093	3.47198	9.19488	0.000242693	0.00360656	1167	XP_037281133.1	73.1	119	32	0	1087	731	2	120	4.4e-52	181	6941	XP_037281133.1 mite group 2 allergen-like Ixo r 2 [Rhipicephalus microplus]
trinity_FM3_TRINITY_DN699_c0_g1_i7_1	3.01	27.07	-2.70946	4.09672	6.34994	0.00117385	0.0191803	863
trinity_MM2_TRINITY_DN30380_c0_g1_i1_1	2.07	19	-2.71978	3.665	8.9076	0.000283986	0.00491803	3913	KAH6930622.1	84.5	478	74	0	892	2325	5	482	4.01e-276	798	266040	KAH6930622.1 hypothetical protein HPB50_015570 [Hyalomma asiaticum]	SLC2A8	carbohydrate:proton symporter activity	1.2e-84	320.9	Chordata		18	F:GO:0005536; P:GO:1902600; P:GO:0008286; F:GO:0055056; P:GO:0001666; C:GO:0008021; P:GO:0006006; P:GO:0044703; F:GO:0015284; P:GO:0046323; C:GO:0030665; C:GO:0005886; P:GO:0061024; P:GO:0007141; F:GO:0005351; P:GO:0015757; F:GO:0005354; P:GO:0015755	F:carbohydrate:proton symporter activity; P:fructose transmembrane transport; P:glucose import; P:proton transmembrane transport; P:galactose transmembrane transport; P:response to hypoxia; C:clathrin-coated vesicle membrane; P:glucose metabolic process; C:synaptic vesicle; P:male meiosis I; C:plasma membrane; P:multi-organism reproductive process; F:D-glucose transmembrane transporter activity; …	K08145		KOG,ENOG
trinity_MM2_SCL3Contig364_1	1.48	14.32	-2.77135	3.33236	8.6982	0.000318524	0.00540984	355
trinity_FM0_TRINITY_DN720_c0_g1_i12_1	2.21	21.54	-2.80962	3.80701	7.86614	0.000503691	0.00836066	1597	48827.1	93.2	73	5	0	1252	1034	66	138	2.92e-38	148	495550	ROL48827.1 Alpha-aminoadipic semialdehyde dehydrogenase [Anabarilius grahami]
trinity_MM2_CL19610Contig1_1	1.11	11.4	-2.82895	3.07579	6.57784	0.00103256	0.017541	646
trinity_SMG_TRINITY_DN3933_c0_g1_i1_1	13.9	133.56	-2.83824	6.19385	5.17713	0.00228861	0.0295082	1680	XP_049522574.1	73	163	44	0	1678	1190	45	207	3.31e-74	245	543639	XP_049522574.1 luciferin 4-monooxygenase-like [Dermacentor silvarum]
trinity_MM0_TRINITY_DN45572_c0_g1_i6_1	2.15	22.15	-2.8875	3.8339	7.85047	0.000508075	0.00885246	3532	XP_037569596.1	86.8	418	50	3	527	1768	32	448	1.02e-251	730	543639	XP_037569596.1 choline/ethanolamine kinase isoform X3 [Dermacentor silvarum]
trinity_FM3_TRINITY_DN1596_c0_g1_i3_1	7.13	72.08	-2.90242	5.3479	6.09885	0.0013527	0.0208197	2059	XP_050026937.1	65.1	169	44	4	254	754	2	157	3.2e-59	207	34620	XP_050026937.1 uncharacterized protein LOC126522256 isoform X1 [Dermacentor andersoni]
trinity_MM2_TRINITY_DN76692_c0_g5_i1_1	4.31	46.98	-2.9987	4.77241	6.54855	0.0010497	0.0178689	970	KAH7972426.1	46.6	163	77	4	594	121	1	158	2.6e-34	134	34632	KAH7972426.1 hypothetical protein HPB52_012074 [Rhipicephalus sanguineus]
trinity_FM3_CL92235Contig1_1	1.58	18.51	-3.05024	3.60634	10.2803	0.000134456	0.00213115	607
trinity_FM3_TRINITY_DN12500_c0_g1_i3_1	2.89	38.02	-3.25398	4.47813	6.90289	0.000860567	0.014918	2250	KAH7961894.1	61.7	81	30	1	467	225	2	81	1.22e-20	98.6	34632	KAH7961894.1 hypothetical protein HPB52_013235 [Rhipicephalus sanguineus]
trinity_FM3_TRINITY_DN80256_c0_g1_i5_1	3.42	44.93	-3.25915	4.69282	7.06909	0.00078425	0.0136066	1186
trinity_FM3_TRINITY_DN11705_c0_g1_i1_1	2.79	37.56	-3.28544	4.46026	6.93012	0.000847559	0.0142623	313
trinity_FM3_TRINITY_DN458_c0_g1_i1_1	1.28	19.22	-3.38661	3.62787	10.8051	0.000101221	0.00147541	1101	XP_050045023.1	78.5	335	72	0	97	1101	1	335	1.6e-187	538	34620	XP_050045023.1 steroid 17-alpha-hydroxylase/17,20 lyase-like [Dermacentor andersoni]		Cytochrome P450, family	6.7e-38	164.9	Bilateria	EC:1.14.14.19; EC:1.14.14.1; EC:1.14.14.32	0			K00512,K07408,K07414	map00140,map00380,map00830,map00980,map01100,map04726,map04913,map04917,map04927,map04934,map05204	COG,KOG,ENOG
trinity_FM3_TRINITY_DN342_c0_g1_i4_1	1.09	17.25	-3.44435	3.49801	12.4741	4.12627e-05	0.000491803	458
trinity_MM2_TRINITY_DN82_c0_g2_i3_1	1.72	26.48	-3.4485	4.01059	7.77128	0.000530835	0.00983607	583	KAH7975263.1	78.2	133	28	1	459	61	403	534	8.08e-65	219	543639	KAH7975263.1 hypothetical protein HPB49_025424 [Dermacentor silvarum]
trinity_SMG_TRINITY_DN6235_c1_g1_i8_1	1.95	31.41	-3.52254	4.21816	7.42562	0.000643017	0.0119672	1274	XP_029844871.2	28.8	163	92	3	1141	674	16	161	5.2e-06	58.5	6945	XP_029844871.2 uncharacterized protein LOC8050971 [Ixodes scapularis]
trinity_FM3_TRINITY_DN4490_c0_g1_i2_1	2.66	45.39	-3.62391	4.68135	7.61322	0.000579421	0.0104918	3676	KAH7961890.1	52.2	115	51	1	3247	2915	1	115	1.56e-22	105	34632	KAH7961890.1 hypothetical protein HPB52_013231 [Rhipicephalus sanguineus]
trinity_FM3_TRINITY_DN116440_c0_g1_i2_1	1.4	25.7	-3.68338	3.96042	8.34656	0.000386419	0.00639344	9486	XP_050027273.1	48.2	413	19	1	6503	7741	29	246	6.65e-106	352	34620	XP_050027273.1 inositol oxygenase-like [Dermacentor andersoni]
trinity_MM2_TRINITY_DN12539_c0_g2_i1_1	3.51	63.59	-3.72258	5.11704	7.58029	0.000590099	0.0108197	969	XP_037284829.1	43.1	72	41	0	752	967	30	101	9.67e-07	58.9	6941	XP_037284829.1 uncharacterized protein LOC119177753 [Rhipicephalus microplus]
trinity_MM2_TRINITY_DN307197_c0_g1_i1_1	2.06	41.01	-3.83061	4.53911	7.78785	0.000525987	0.0095082	458	XP_050037570.1	63.5	74	27	0	410	189	95	168	6.73e-29	114	34620	XP_050037570.1 thrombin inhibitor hemalin-like isoform X1 [Dermacentor andersoni]
trinity_MM2_TRINITY_DN10359_c1_g1_i1_1	1.18	28.7	-4.06948	4.07811	8.35089	0.000385498	0.00622951	928	KAH7961890.1	52.4	103	49	0	571	263	1	103	4.26e-25	108	34632	KAH7961890.1 hypothetical protein HPB52_013231 [Rhipicephalus sanguineus]
trinity_FM0_TRINITY_DN21546_c0_g1_i1_1	1.26	31.41	-4.11204	4.1885	8.22734	0.000412641	0.00704918	276
trinity_MM2_TRINITY_DN22469_c0_g1_i2_1	4.05	158.46	-4.83714	6.30363	7.64329	0.000569839	0.0101639	2143	XP_037561940.1	85.6	174	25	0	2019	1498	1	174	3.7e-93	298	543639	XP_037561940.1 heat shock protein hsp-16.2 [Dermacentor silvarum]

## Sheet: partly_fed_male_DEGs
unigene_id	TPM_Pos	TPM_Neg	log2FC	logCPM	LR	P-Value	FDR	length_x	sseqid	pident	length_y	mismatch	gapopen	qstart	qend	sstart	send	evalue	bitscore	staxids	stitle	Annotations	df2_col3	df2_col4	df2_col5	df2_col6	df2_col7	df2_col8	df2_col9	df2_col10	df2_col11	df2_col12	df2_col0
trinity_MM0_CL40198Contig1_1	212.63	1.12	7.26666	6.77443	8.9865	0.000271982	0.00592105	483	XP_037521269.1	75	104	25	1	425	117	1	104	1.08e-43	150	34632	XP_037521269.1 uncharacterized protein LOC119398274 [Rhipicephalus sanguineus]
trinity_SMG_CL4330Contig1_1	110.29	1.2	6.23012	5.86866	9.03265	0.0002652	0.00526316	325	XP_049268915.1	64.2	109	37	2	323	3	402	510	2.88e-40	152	34632	XP_049268915.1 MAM and LDL-receptor class A domain-containing protein 1-like [Rhipicephalus sanguineus]
trinity_MM2_TRINITY_DN76692_c0_g5_i1_1	65.02	1.53	5.14664	5.16736	8.93581	0.000279634	0.00625	455	XP_037510047.1	63.7	102	35	1	58	357	1	102	1.37e-37	134	34632	XP_037510047.1 uncharacterized protein LOC119386852 [Rhipicephalus sanguineus]
trinity_MM2_TRINITY_DN5918_c0_g1_i2_1	50.24	1.18	5.11984	4.82367	9.45631	0.000210424	0.003125	462
trinity_MM2_TRINITY_DN399_c0_g5_i2_1	43.05	1.15	4.93138	4.62527	9.51017	0.000204337	0.00296053	1967
trinity_MM2_TRINITY_DN17428_c0_g1_i2_1	50.7	1.4	4.9071	4.84138	9.21642	0.000239855	0.00444079	421
trinity_MM2_TRINITY_DN14490_c0_g1_i3_1	49.65	1.42	4.85811	4.81508	9.23187	0.000237838	0.00394737	315	XP_054933233.1	58.7	75	29	2	272	51	125	198	3.81e-20	91.3	34620	XP_054933233.1 uncharacterized protein LOC129387747 [Dermacentor andersoni]
trinity_FM3_TRINITY_DN372977_c0_g1_i2_1	72.54	2.17	4.8309	5.32391	8.41019	0.000373123	0.00822368	788
trinity_FM3_TRINITY_DN22490_c0_g1_i1_1	45.76	1.34	4.81778	4.70863	9.43943	0.00021237	0.00345395	509
trinity_FM0_SCL19Contig531_1	12167.9	400.45	4.76666	12.6175	4.45389	0.00348218	0.0417763	611
trinity_SMG_TRINITY_DN9277_c0_g1_i9_1	46.06	1.53	4.65047	4.72253	9.2281	0.000238329	0.00427632	839
trinity_MM2_TRINITY_DN56378_c0_g1_i1_1	73.17	2.68	4.55306	5.34505	8.11528	0.000438937	0.00921053	378
trinity_MM2_TRINITY_DN8534_c0_g1_i1_1	224.13	9.33	4.41076	6.90335	6.68847	0.000970384	0.0175987	1526	Q2LKX9.1	83.6	67	11	0	239	439	2	68	7.84e-24	106	339422	Q2LKX9.1 RecName: Full=Ixosin; Flags: Precursor [Ixodes sinensis]
trinity_SMG_TRINITY_DN6073_c0_g1_i5_1	31.9	1.34	4.30335	2.78831	4.46731	0.000345493	0.00773026	329
trinity_MM2_CL956Contig2_1	56.8	2.81	4.12293	5.02216	8.06158	0.000452138	0.00970395	458
trinity_MM2_SCL4Contig894_1	412.97	31.97	3.87319	6.98364	4.17886	0.00409312	0.0458882	2049	XP_050043212.1	73.4	436	111	1	111	1403	6	441	1.39e-229	655	34620	XP_050043212.1 legumain-like [Dermacentor andersoni]
trinity_MM0_TRINITY_DN286717_c0_g1_i1_1	28.96	1.77	3.78732	4.16102	8.57464	0.000340877	0.00740132	7613	KAH6940451.1	96.6	116	4	0	7264	7611	1	116	1.05e-65	234	266040	KAH6940451.1 hypothetical protein HPB50_000058 [Hyalomma asiaticum]		Heat shock 70 kDa protein cognate 2-like	2.2e-49	201.4	Insecta		3	F:GO:0051082; C:GO:0005739; P:GO:0006457	C:mitochondrion; F:unfolded protein binding; P:protein folding	K03283	map03040,map04010,map04141,map04144,map04213,map04612,map04915,map05134,map05145,map05162,map05164,map05169	COG,KOG,ENOG
trinity_FM0_CL821Contig3_1	653.75	43.64	3.74316	8.46244	5.11296	0.00237477	0.0317434	3230	KAH8036361.1	42.4	271	154	1	2333	1527	3	273	8.2e-59	216	6941	KAH8036361.1 hypothetical protein HPB51_025702 [Rhipicephalus microplus]
trinity_MM2_CL9006Contig1_1	32.15	2.45	3.49368	4.31245	8.11387	0.00043928	0.009375	458	DAA34429.1	96.7	61	2	0	3	185	71	131	9.47e-39	138	34610	DAA34429.1 TPA_exp: heme lipoprotein precursor, partial [Amblyomma variegatum]
trinity_MM0_SCL2Contig4244_1	116.83	9.28	3.47927	6.04646	6.19147	0.00128367	0.021875	1649
trinity_FM3_TRINITY_DN1644_c0_g1_i35_1	17.76	1.32	3.47877	3.57936	14.4583	1.43301e-05	0.000657895	323
trinity_FM3_TRINITY_DN23686_c0_g1_i5_1	17.84	1.46	3.35119	3.59321	13.8758	1.95297e-05	0.000986842	833	XP_037284856.1	58.6	116	46	2	822	478	29	143	2.74e-37	142	6941	XP_037284856.1 uncharacterized protein LOC119177773 isoform X4 [Rhipicephalus microplus]
trinity_MM2_TRINITY_DN39313_c0_g1_i1_1	17.14	1.4	3.34979	3.54591	13.9544	1.87295e-05	0.000822368	856
trinity_MM2_TRINITY_DN396559_c0_g1_i1_1	25.9	2.26	3.29412	4.05296	8.32962	0.000390039	0.00855263	4104	XP_037523995.1	96.7	729	21	2	3869	1692	1	729	0	1303	34632;72859	XP_037523995.1 heat shock protein HSP 90-alpha [Rhipicephalus sanguineus]
trinity_FM0_CL625Contig3_1	20.34	1.84	3.22783	3.7598	10.1862	0.000141498	0.00263158	613
trinity_FM0_TRINITY_DN21530_c0_g1_i34_1	408.73	39.77	3.19934	7.83605	4.75287	0.00292495	0.0370066	2598	ADC97464.1	99.3	146	1	0	824	1261	32	177	1.48e-90	295	34609	ADC97464.1 putative 60S ribosomal protein L13a, partial [Amblyomma maculatum]
trinity_MM2_TRINITY_DN371_c1_g6_i5_1	22.54	2.1	3.19523	3.888	8.99907	0.000270117	0.00575658	589
trinity_MM2_TRINITY_DN16778_c0_g1_i1_1	11.56	1.03	3.18987	3.10876	8.66485	0.000324407	0.00690789	2021	XP_037269514.1	81	200	29	2	681	1280	378	568	3.44e-92	308	6941	XP_037269514.1 annexin-B12-like [Rhipicephalus microplus]
trinity_MM2_TRINITY_DN399_c0_g3_i2_1	27.05	2.72	3.10138	4.12333	7.85215	0.000507604	0.0105263	368
trinity_MM2_CL35167Contig1_1	22.97	2.32	3.0859	3.92039	8.51393	0.000352439	0.00789474	858	Q2LKX9.1	56.7	67	29	0	347	547	2	68	4.57e-10	66.6	339422	Q2LKX9.1 RecName: Full=Ixosin; Flags: Precursor [Ixodes sinensis]
trinity_SMG_TRINITY_DN417628_c0_g1_i1_1	14.87	1.51	3.04559	3.40295	11.2155	8.11178e-05	0.00164474	336
trinity_MM0_TRINITY_DN533302_c0_g1_i1_1	16.32	1.67	3.04347	3.5115	12.2047	4.76691e-05	0.00131579	455
trinity_MM2_CL72323Contig1_1	23.25	2.58	2.9571	3.94694	8.20668	0.000417365	0.00888158	391
trinity_MM2_TRINITY_DN2184_c0_g1_i2_1	37.02	4.17	2.95676	4.53947	7.06026	0.000788128	0.0139803	357
trinity_MM2_TRINITY_DN307654_c0_g1_i1_1	11.59	1.24	2.95124	3.12982	8.03866	0.000457895	0.0100329	823	XP_037519202.1	56.3	151	63	3	142	585	8	158	8.08e-46	162	34632	XP_037519202.1 uncharacterized protein LOC119396181 [Rhipicephalus sanguineus]		Serum amyloid A protein	1.4e-10	73.2	Arthropoda		0			K17310		ENOG
trinity_MM0_TRINITY_DN1590_c0_g1_i1_1	43.51	4.99	2.9366	4.7535	6.89805	0.0008629	0.015625	1741	DAA34143.1	88.4	241	28	0	1697	975	1	241	8.76e-70	237	34610	DAA34143.1 TPA_inf: hypothetical secreted glycine-rich protein 11, partial [Amblyomma variegatum]
trinity_FM3_CL3893Contig1_1	30.96	3.61	2.90176	4.31377	7.2412	0.000712493	0.0128289	610
trinity_FM3_TRINITY_DN123395_c0_g1_i1_1	74.47	8.98	2.87732	5.48243	5.74661	0.00165205	0.0246711	5325	XP_037523785.1	67.8	205	64	2	5025	4411	7	209	2.42e-81	278	34632	XP_037523785.1 uncharacterized protein LOC119400999 isoform X2 [Rhipicephalus sanguineus]
trinity_FM0_SCL31Contig99_1	18.18	2.17	2.84228	3.65769	11.3861	7.39969e-05	0.00148026	519	XP_050043259.2	48.3	118	59	2	502	155	27	144	2.3e-21	95.5	34620	XP_050043259.2 uncharacterized protein LOC126540484 [Dermacentor andersoni]
trinity_FM0_SCL4Contig1287_1	8.97	1.03	2.8286	2.86691	6.38955	0.00114794	0.0200658	1808	KAH7950516.1	80	55	11	0	1808	1644	52	106	1.04e-20	99.4	543639	KAH7950516.1 hypothetical protein HPB49_025054 [Dermacentor silvarum]
trinity_MM2_TRINITY_DN264167_c0_g1_i2_1	9.46	1.13	2.78377	2.92605	6.5902	0.00102542	0.0184211	478
trinity_SMG_CL9292Contig1_1	16.28	2.09	2.73558	3.53697	10.8903	9.66711e-05	0.00180921	479
trinity_MM2_TRINITY_DN89756_c0_g1_i2_1	10.85	1.37	2.72528	3.07764	6.91348	0.000855486	0.0152961	601
trinity_MM2_SCL2Contig4872_1	13.08	1.68	2.719	3.2856	8.74956	0.000309677	0.00641447	548
trinity_MM0_CL108964Contig1_1	8.23	1.02	2.71889	2.78839	5.63919	0.00175633	0.0253289	2942	KAH7977605.1	75.2	129	32	0	2610	2224	79	207	3.9e-47	179	543639	KAH7977605.1 hypothetical protein HPB49_002952 [Dermacentor silvarum]
trinity_FM3_TRINITY_DN2870_c0_g1_i16_1	16.3	2.12	2.71787	3.54022	10.8257	0.000100099	0.00213816	677
trinity_MM0_CL18714Contig1_1	11.28	1.45	2.70515	3.12195	7.12395	0.000760608	0.0136513	415
trinity_MM2_TRINITY_DN8038_c0_g1_i2_1	12.65	1.64	2.70372	3.24939	8.17131	0.000425582	0.00904605	2969	KAH6930414.1	92.8	359	23	2	2691	1624	1	359	1.04e-236	682	266040	KAH6930414.1 hypothetical protein HPB50_013454 [Hyalomma asiaticum]
trinity_FM3_TRINITY_DN249947_c0_g1_i1_1	39.77	5.67	2.62704	4.66964	6.49607	0.00108114	0.0195724	2503	XP_054926967.1	91.8	403	32	1	1013	2218	81	483	6.33e-267	758	34620	XP_054926967.1 gamma-butyrobetaine dioxygenase-like [Dermacentor andersoni]
trinity_FM3_TRINITY_DN8412_c0_g1_i2_1	8.45	1.13	2.62325	2.8238	5.55477	0.00184304	0.0261513	2828
trinity_MM0_TRINITY_DN2830_c0_g1_i6_1	81.97	11.86	2.61877	5.64483	5.13617	0.00234323	0.0314145	676
trinity_FM0_CL47Contig3_1	11.06	1.53	2.60528	3.11022	6.69477	0.000966963	0.0174342	555	XP_050030731.1	76.6	77	18	0	136	366	12	88	5.44e-31	123	34620	XP_050030731.1 uncharacterized protein LOC126527054 [Dermacentor andersoni]
trinity_FM0_SCL8Contig2042_1	40.41	5.91	2.59138	4.69507	6.35182	0.00117261	0.0207237	801	KAG0432958.1	58.7	75	29	1	581	357	15	87	1.23e-20	94.7	34615	KAG0432958.1 hypothetical protein HPB47_020365 [Ixodes persulcatus]
trinity_MM2_CL3215Contig2_1	11.85	1.69	2.57002	3.18995	7.12055	0.000762052	0.0138158	1014	XP_037513145.1	59.7	124	44	3	259	618	1	122	3.67e-37	140	34632	XP_037513145.1 uncharacterized protein LOC119389821 [Rhipicephalus sanguineus]
trinity_MM0_TRINITY_DN319849_c2_g1_i1_1	9.13	1.3	2.54904	2.91085	5.78669	0.0016148	0.0243421	315
trinity_SMG_TRINITY_DN143047_c0_g4_i1_1	10.54	1.52	2.54543	3.06396	6.2245	0.00125995	0.0217105	563	XP_050046011.2	70.2	104	30	1	495	184	141	243	2.04e-40	147	34620	XP_050046011.2 uncharacterized protein LOC126542935 [Dermacentor andersoni]
trinity_MM2_SCL9Contig715_1	23.91	3.58	2.54243	4.02611	7.23307	0.000715726	0.0129934	4110	KAH6930414.1	48.3	689	23	3	3835	1778	1	359	3.07e-181	551	266040	KAH6930414.1 hypothetical protein HPB50_013454 [Hyalomma asiaticum]
trinity_SMG_CL16167Contig1_1	14.49	2.15	2.53029	3.42272	8.95574	0.000276599	0.00608553	1277	DAA34580.1	81.9	359	29	1	1089	121	1	359	5.04e-45	171	34610	DAA34580.1 TPA_exp: putative cement protein [Amblyomma variegatum]
trinity_FM3_TRINITY_DN55941_c0_g1_i2_1	13.41	1.99	2.52513	3.33418	8.2876	0.000399168	0.00871711	746
trinity_MM2_TRINITY_DN235676_c0_g1_i1_1	8.33	1.22	2.50249	2.82093	5.19011	0.00227158	0.0304276	4302	XP_037529161.1	30.9	929	524	20	3637	1031	831	1701	1.05e-103	379	34632	XP_037529161.1 uncharacterized protein LOC119406491 [Rhipicephalus sanguineus]
trinity_FM3_TRINITY_DN200948_c0_g1_i1_1	11.32	1.7	2.49679	3.14714	6.53693	0.00105657	0.0189145	7079	KAH6930414.1	72.6	237	38	6	4326	4970	128	359	1.27e-89	308	266040	KAH6930414.1 hypothetical protein HPB50_013454 [Hyalomma asiaticum]		Catalytic activity	8.8e-31	141	Arthropoda	EC:3.1.3.9	5	C:GO:0016020; P:GO:0016311; P:GO:0051156; F:GO:0004346; P:GO:0006094	P:gluconeogenesis; C:membrane; F:glucose-6-phosphatase activity; P:dephosphorylation; P:glucose 6-phosphate metabolic process	K01084	map00010,map00052,map00500,map01100,map04068,map04151,map04152,map04910,map04920,map04922,map04931,map04973	ENOG
trinity_FM3_CL59884Contig1_1	7.54	1.1	2.49664	2.72143	4.70917	0.00300022	0.0376645	546
trinity_MM2_TRINITY_DN2749_c0_g1_i4_1	38.53	6.04	2.4921	4.64519	6.23198	0.00125463	0.0215461	921	SCV66484.1	49.5	91	45	1	274	2	309	398	3.32e-16	90.9	948	SCV66484.1 Reverse transcriptase (RNA-dependent DNA polymerase) [Anaplasma phagocytophilum]		Reverse transcriptase (RNA-dependent DNA polymerase)	4.6e-11	74.7	Metazoa		0					KOG,ENOG
trinity_SMG_TRINITY_DN30047_c0_g1_i3_1	7.82	1.15	2.49032	2.75834	4.8601	0.00274848	0.0353618	582	DAA34687.1	94.6	37	2	0	381	271	1	37	1.55e-12	76.6	34610	DAA34687.1 TPA_inf: cathepsin L-like cysteine proteinase B [Amblyomma variegatum]
trinity_MM2_TRINITY_DN5719_c0_g1_i1_1	12.45	1.89	2.48916	3.25398	7.33351	0.000676807	0.0123355	792
trinity_MM2_SCL9Contig1477_1	7.76	1.15	2.47939	2.75172	4.79984	0.00284623	0.0360197	447
trinity_MM0_TRINITY_DN19774_c0_g1_i5_1	18	2.86	2.44779	3.68889	9.54988	0.000199963	0.00279605	565	XP_049512374.1	39.2	153	90	1	102	560	2	151	1.62e-26	117	543639	XP_049512374.1 tenascin-R isoform X2 [Dermacentor silvarum]
trinity_MM2_TRINITY_DN24474_c0_g1_i3_1	7.11	1.08	2.4373	2.66966	4.33003	0.00374456	0.0429276	790
trinity_MM2_CL3159Contig1_1	6.71	1.02	2.42945	2.61459	4.08449	0.00432785	0.0480263	792
trinity_MM0_CL5625Contig3_1	23.78	3.87	2.42569	4.03396	7.02508	0.000803761	0.0143092	373
trinity_MM0_TRINITY_DN8409_c1_g1_i19_1	16.88	2.74	2.41514	3.61592	9.45045	0.000211098	0.00328947	817
trinity_FM0_CL49586Contig1_1	7.03	1.09	2.40929	2.66147	4.22515	0.00398291	0.0452303	4666	KAH7982088.1	94.3	193	11	0	2600	2022	152	344	1.4e-114	386	34632	KAH7982088.1 hypothetical protein HPB52_002923 [Rhipicephalus sanguineus]
trinity_FM3_CL506Contig2_1	9.88	1.6	2.38454	3.01182	5.67522	0.00172062	0.025	574
trinity_MM2_TRINITY_DN7046_c0_g1_i6_1	24.22	4.07	2.3814	4.0628	6.85539	0.000883742	0.0159539	346
trinity_MM2_TRINITY_DN22104_c0_g2_i1_1	9.72	1.58	2.37819	2.9951	5.66126	0.00173437	0.0251645	1961	ACF35525.1	89.6	106	11	0	357	40	84	189	5.27e-61	213	34621	ACF35525.1 putative cathepsin B-like cysteine protease form 1, partial [Dermacentor variabilis]
trinity_FM3_TRINITY_DN22295_c0_g1_i1_1	44.97	7.86	2.34082	4.87067	5.52366	0.0018761	0.0268092	531	KAH9369670.1	75	56	14	0	357	524	3	58	1.84e-20	92.8	44386	KAH9369670.1 hypothetical protein HPB48_007637 [Haemaphysalis longicornis]
trinity_MM2_TRINITY_DN303725_c0_g1_i1_1	25.17	4.4	2.32719	4.11865	6.55354	0.00104676	0.01875	339	KAH8034245.1	69	113	35	0	339	1	70	182	7.45e-50	171	6941	KAH8034245.1 hypothetical protein HPB51_021958 [Rhipicephalus microplus]
trinity_MM0_TRINITY_DN40_c0_g1_i6_1	22.6	3.97	2.31695	3.98496	6.94706	0.000839572	0.0146382	425	XP_037287652.1	60.5	76	30	0	51	278	644	719	2.1e-19	95.1	6941	XP_037287652.1 alpha-N-acetylglucosaminidase-like [Rhipicephalus microplus]
trinity_MM2_TRINITY_DN1187_c0_g4_i1_1	7.3	1.23	2.30449	2.70937	4.14752	0.00416956	0.0465461	1387
trinity_MM2_TRINITY_DN164172_c0_g1_i1_1	152.41	27.63	2.3005	6.55328	3.94318	0.00470618	0.0491776	629
trinity_MM0_TRINITY_DN13617_c0_g1_i2_1	11.28	1.96	2.29892	3.16618	5.9143	0.00150185	0.0238487	366	XP_050033774.1	88.2	34	4	0	39	140	1	34	2.79e-08	58.2	34620	XP_050033774.1 neuropeptide-like protein 31 [Dermacentor andersoni]
trinity_SMG_CL1Contig6971_1	8.8	1.52	2.28865	2.90062	4.91204	0.00266701	0.0345395	274	QZR93732.1	69	58	18	0	8	181	1	58	2.93e-16	78.2	2170063	QZR93732.1 nucleocapsid protein [Tamdy orthonairovirus]	MCRS1	MiCRoSpherule Protein 1	0.00059	49.3	Bilateria		27	C:GO:0043204; C:GO:0071339; P:GO:0065008; F:GO:0034046; C:GO:0033202; C:GO:0005730; F:GO:0010521; P:GO:1904751; F:GO:0002151; P:GO:0016579; C:GO:0044545; F:GO:0005515; P:GO:0010628; P:GO:1904357; P:GO:0007099; P:GO:0006325; P:GO:0045944; P:GO:0043982; C:GO:0005783; P:GO:0043984; P:GO:0043981; C:GO:0030425; C:GO:0005844; P:GO:0051974; F:GO:0008266; C:GO:0005705; C:GO:0031011	P:negative regulation of telomerase activity; C:DNA helicase complex; C:dendrite; C:polytene chromosome interband; F:poly(U) RNA binding; P:positive regulation of protein localization to nucleolus; P:histone H4-K16 acetylation; F:G-quadruplex RNA binding; P:positive regulation of transcription by RNA polymerase II; C:nucleolus; P:positive regulation of gene expression; P:histone H4-K8 acetylation…	K11674	map05168	KOG,ENOG
trinity_MM2_CL41Contig9_1	10.74	1.9	2.27125	3.11559	5.5243	0.00187541	0.0266447	1037	XP_050037667.1	69.2	133	39	2	865	473	1	133	1.57e-52	181	34620	XP_050037667.1 salivary cystatin-L-like [Dermacentor andersoni]
trinity_FM3_TRINITY_DN2515_c0_g1_i1_1	19.83	3.61	2.26247	3.8309	8.08856	0.000445456	0.00953947	7448	XP_037510040.1	53.9	241	95	3	1840	1166	37	277	5.4e-78	272	34632	XP_037510040.1 uncharacterized protein LOC119386843 isoform X4 [Rhipicephalus sanguineus]
trinity_MM2_TRINITY_DN9537_c0_g1_i1_1	41.03	7.64	2.24928	4.76276	5.52168	0.00187822	0.0269737	402
trinity_MM2_TRINITY_DN62363_c0_g1_i11_1	9.09	1.62	2.24926	2.93921	4.95887	0.00259572	0.0342105	322	ABY26517.1	75.5	106	26	0	319	2	206	311	1.74e-55	185	34621	ABY26517.1 kunitz-type serine protease inhibitor [Dermacentor variabilis]
trinity_MM2_SCL15Contig375_1	10.88	1.98	2.23362	3.13452	5.4861	0.00191682	0.0274671	949	XP_037523702.1	74.7	75	19	0	2	226	179	253	3.91e-28	120	34632	XP_037523702.1 estradiol 17-beta-dehydrogenase 8 [Rhipicephalus sanguineus]
trinity_FM0_CL12207Contig1_1	8.54	1.56	2.21122	2.87868	4.57301	0.00324794	0.0389803	1931	XP_037563560.1	80.8	505	97	0	145	1659	1	505	5.09e-303	843	543639	XP_037563560.1 steroid 17-alpha-hydroxylase/17,20 lyase [Dermacentor silvarum]		Cytochrome P450, family	2.3e-72	280	Bilateria	EC:1.14.14.19; EC:1.14.14.1; EC:1.14.14.32	0			K00512,K07408,K07414	map00140,map00380,map00830,map00980,map01100,map04726,map04913,map04917,map04927,map04934,map05204	COG,KOG,ENOG
trinity_SMG_TRINITY_DN29787_c0_g1_i1_1	7.22	1.31	2.20571	2.70963	3.88611	0.00486872	0.0496711	237
trinity_MM2_CL77935Contig1_1	8.66	1.61	2.18869	2.89591	4.57488	0.00324441	0.0388158	3408
trinity_FM3_TRINITY_DN21149_c0_g1_i3_1	9.17	1.72	2.18102	2.95684	4.81088	0.00282805	0.0356908	330
trinity_FM3_TRINITY_DN1127_c3_g1_i4_1	26.64	5.18	2.17891	4.21229	6.00821	0.00142394	0.0231908	339
trinity_MM2_TRINITY_DN118470_c0_g2_i1_1	10.99	2.09	2.17424	3.15328	5.36635	0.00205288	0.0284539	591	MBJ3206144.1	35.2	91	58	1	178	447	142	232	2.45e-07	62		MBJ3206144.1 endonuclease/exonuclease/phosphatase family protein [Salmonella enterica subsp. enterica serovar Give]		Reverse transcriptase (RNA-dependent DNA polymerase)	0.0003	51.2	Proteobacteria		0					ENOG
trinity_MM2_TRINITY_DN371_c1_g1_i4_1	34.3	6.75	2.16751	4.54004	5.59026	0.00180606	0.0259868	2272	KAH7947555.1	90.2	193	19	0	1557	979	294	486	1.84e-114	365	34632	KAH7947555.1 hypothetical protein HPB52_013184 [Rhipicephalus sanguineus]			0.0077	47.8	Poales		0					ENOG
trinity_FM3_CL14658Contig2_1	79.49	15.78	2.16606	5.67011	4.25423	0.00391528	0.0444079	2283	DAA34250.1	97.4	154	4	0	1967	1506	1	154	5.87e-91	292	34610	DAA34250.1 TPA: ecdysone-induced protein 63F 1, partial [Amblyomma variegatum]
trinity_MM2_TRINITY_DN430695_c0_g1_i1_1	7.91	1.5	2.15494	2.80699	4.11422	0.00425241	0.0470395	370
trinity_MM2_TRINITY_DN52237_c0_g2_i1_1	117.39	23.67	2.14637	6.21379	3.84299	0.00499543	0.05	817
trinity_FM3_TRINITY_DN1658_c0_g1_i3_1	13.04	2.55	2.1453	3.3496	6.61675	0.00101024	0.0180921	342
trinity_MM2_TRINITY_DN804_c8_g1_i21_1	10.25	2	2.13494	3.08212	5.06502	0.00244135	0.0327303	2929	XP_054926161.1	77.1	336	28	1	1031	2038	163	449	5.54e-182	545	34620	XP_054926161.1 phosphoenolpyruvate carboxykinase, cytosolic [GTP]-like, partial [Dermacentor andersoni]
trinity_FM0_CL27138Contig1_1	64.6	13.14	2.12935	5.39237	4.43522	0.00352047	0.0419408	298
trinity_FM3_CL506Contig4_1	8.14	1.58	2.126	2.83981	4.15547	0.00415002	0.0460526	2464	XP_054918063.1	77.3	154	34	1	2003	1545	177	330	2.07e-77	265	34620	XP_054918063.1 pancreatic lipase-related protein 2-like isoform X2 [Dermacentor andersoni]
trinity_MM2_CL40878Contig1_1	7.69	1.49	2.12386	2.7823	3.93143	0.00473918	0.0493421	1038
trinity_MM2_TRINITY_DN73_c2_g1_i2_1	10.33	2.04	2.11903	3.09271	4.99913	0.00253601	0.0333882	390	XP_049272483.1	75	48	12	0	388	245	36	83	1.16e-13	78.2	34632	XP_049272483.1 uncharacterized protein LOC125758855 [Rhipicephalus sanguineus]
trinity_FM0_TRINITY_DN6385_c0_g1_i2_1	21.02	4.34	2.08802	3.92857	6.69822	0.000965091	0.0172697	358
trinity_MM2_CL31853Contig1_1	13.81	2.83	2.0833	3.42457	6.73789	0.000943862	0.0164474	4842	XP_037523995.1	71.5	986	21	3	263	3211	1	729	0	1197	34632;72859	XP_037523995.1 heat shock protein HSP 90-alpha [Rhipicephalus sanguineus]
trinity_MM0_TRINITY_DN25927_c0_g1_i5_1	54.33	11.48	2.07311	5.16719	4.5496	0.00329265	0.0401316	1150
trinity_MM2_CL1195Contig3_1	63.92	13.54	2.07123	5.38806	4.31533	0.00377705	0.0434211	300
trinity_SMG_TRINITY_DN4915_c0_g1_i19_1	38.79	8.2	2.068	4.71792	5.19406	0.00226642	0.0300987	341
trinity_MM2_TRINITY_DN3942_c0_g1_i8_1	10.61	2.22	2.04156	3.13268	4.76869	0.00289818	0.0368421	777
trinity_SMG_TRINITY_DN9635_c0_g1_i4_1	22.89	4.95	2.02523	4.04492	6.0991	0.0013525	0.0225329	1055	XP_050026018.1	97.2	109	3	0	1038	712	1	109	8.71e-66	216	34620	XP_050026018.1 60S ribosomal protein L18a-like [Dermacentor andersoni]		Cation efflux family	0.002	48.5	Bacillariophyta		0					ENOG
trinity_FM0_TRINITY_DN132441_c0_g1_i6_1	19.19	4.18	2.0102	3.82867	7.22915	0.00071729	0.0131579	326	XP_040074222.1	45.1	51	28	0	44	196	191	241	1.27e-07	59.3	6945	XP_040074222.1 isoamyl acetate-hydrolyzing esterase 1 homolog [Ixodes scapularis]
trinity_MM0_CL1008Contig1_1	21.16	4.64	2.00358	3.95037	6.3773	0.00115589	0.0202303	1170	XP_037564354.2	65.7	268	92	0	1050	247	1	268	2.92e-117	352	543639	XP_037564354.2 3-oxoacyl-[acyl-carrier-protein] reductase FabG [Dermacentor silvarum]
trinity_SMG_CL146Contig5_1	16.85	3.7	1.9948	3.67322	7.3346	0.000676396	0.0121711	2139	XP_037576185.1	52.7	91	43	0	2084	1812	1	91	1.42e-23	109	543639	XP_037576185.1 kunitz-type serine protease inhibitor 6 isoform X1 [Dermacentor silvarum]
trinity_MM2_CL66211Contig1_1	8.85	1.91	1.9886	2.94492	4.12494	0.00422554	0.046875	369
trinity_MM2_TRINITY_DN2184_c0_g1_i7_1	15.36	3.39	1.98448	3.56433	6.90279	0.000860614	0.0154605	710	DAA34716.1	70.6	136	40	0	693	286	1	136	2.04e-22	100	34610	DAA34716.1 TPA_inf: hypothetical secreted protein 612 [Amblyomma variegatum]
trinity_FM3_CL3893Contig2_1	26.97	6.02	1.98427	4.2596	5.47329	0.00193093	0.0279605	2118	XP_037514466.1	60.5	228	88	1	915	1598	52	277	1.45e-87	287	34632	XP_037514466.1 techylectin-5A [Rhipicephalus sanguineus]
trinity_FM3_TRINITY_DN36370_c0_g1_i22_1	10.98	2.42	1.97201	3.18065	4.74336	0.00294116	0.0371711	331
trinity_FM0_TRINITY_DN68945_c0_g1_i10_1	17	3.8	1.97019	3.68785	7.15653	0.000746915	0.0134868	377
trinity_SMG_CL2264Contig1_1	36.42	8.25	1.96872	4.65218	5.05568	0.00245454	0.0330592	1751	SCV66640.1	43.7	350	192	5	26	1060	123	472	1.43e-81	276	948	SCV66640.1 Reverse transcriptase (RNA-dependent DNA polymerase) [Anaplasma phagocytophilum]
trinity_FM0_TRINITY_DN124686_c0_g1_i7_1	11.86	2.66	1.95161	3.27005	5.33451	0.00209072	0.0287829	621	XP_050045374.1	74.2	66	16	1	570	373	208	272	5.22e-22	101	34620	XP_050045374.1 sepiapterin reductase-like [Dermacentor andersoni]
trinity_FM3_TRINITY_DN12500_c0_g1_i3_1	39.27	9.07	1.94217	4.75641	4.808	0.0028328	0.0358553	1383	XP_050037935.2	50	174	86	1	1170	649	290	462	1.62e-42	168	34620	XP_050037935.2 uncharacterized protein LOC126534732 [Dermacentor andersoni]
trinity_FM3_CL23124Contig1_1	15.45	3.52	1.94035	3.57833	6.71123	0.000958079	0.0171053	2065	XP_050050940.1	90.8	141	13	0	64	486	1	141	5.38e-77	253	34620	XP_050050940.1 60S ribosomal protein L28-like [Dermacentor andersoni]	RPL28	structural constituent of ribosome	5.7e-23	114	Mammalia		3	P:GO:0006412; C:GO:0022625; F:GO:0003735	F:structural constituent of ribosome; C:cytosolic large ribosomal subunit; P:translation	K02903	map03010	KOG,ENOG
trinity_MM2_CL9226Contig2_1	16.94	3.87	1.93958	3.6886	7.00167	0.000814339	0.0144737	530
trinity_MM2_TRINITY_DN39424_c0_g2_i1_1	9.63	2.19	1.92217	3.04451	4.27463	0.00386854	0.0439145	586	KAH8042100.1	56.8	118	50	1	563	213	5	122	1.05e-30	126	6941	KAH8042100.1 hypothetical protein HPB51_021184 [Rhipicephalus microplus]
trinity_FM3_TRINITY_DN34753_c0_g4_i2_1	16.76	3.91	1.90989	3.68067	6.86702	0.000878008	0.0157895	366
trinity_MM2_TRINITY_DN2118_c0_g2_i3_1	32.74	7.79	1.8972	4.52563	4.96379	0.00258834	0.0340461	310	XP_054921416.1	58.2	55	23	0	3	167	117	171	8.83e-09	61.2	34620	XP_054921416.1 uncharacterized protein LOC129382078 [Dermacentor andersoni]
trinity_FM3_TRINITY_DN2283_c1_g1_i1_1	29.48	7.04	1.89027	4.3907	5.15803	0.00231391	0.0309211	449
trinity_FM0_TRINITY_DN2296_c1_g1_i1_1	10.52	2.46	1.88845	3.146	4.47172	0.00344604	0.0412829	790	XP_054926481.1	79	262	55	0	788	3	629	890	5.19e-130	404	34620	XP_054926481.1 uncharacterized protein LOC126532065 [Dermacentor andersoni]
trinity_MM2_CL2981Contig1_1	12.87	3.05	1.87876	3.37472	5.48639	0.00191651	0.0273026	414
trinity_FM3_TRINITY_DN8471_c0_g1_i2_1	10.79	2.57	1.86429	3.17781	4.50958	0.00337056	0.040625	1513
trinity_FM3_TRINITY_DN18829_c0_g1_i3_1	35.14	8.59	1.85984	4.62525	4.78881	0.00286451	0.0365132	2370
trinity_FM0_TRINITY_DN4355_c1_g1_i15_1	14.38	3.47	1.85767	3.50723	6.00037	0.00143029	0.0233553	639
trinity_FM3_CL4319Contig2_1	34.36	8.44	1.85264	4.59716	4.79129	0.0028604	0.0363487	1064
trinity_FM0_TRINITY_DN5620_c3_g1_i1_1	36.4	8.99	1.84568	4.67429	4.7006	0.00301521	0.0379934	393	XP_040066864.1	92.2	64	5	0	391	200	462	525	2.59e-31	127	6945	XP_040066864.1 uncharacterized protein LOC120840411 [Ixodes scapularis]
trinity_SMG_TRINITY_DN6304_c0_g1_i19_1	25.96	6.56	1.80783	4.24266	5.06689	0.00243871	0.0325658	5994	XP_049523975.1	49.1	462	218	7	3241	1877	1	452	1.36e-109	369	543639	XP_049523975.1 uncharacterized protein LOC125945745 [Dermacentor silvarum]
trinity_FM0_TRINITY_DN19303_c0_g1_i4_1	24.87	6.33	1.79683	4.19007	5.08933	0.00240735	0.0322368	2271	XP_054926502.1	65	40	14	0	2151	2270	407	446	2.46e-07	67.4	34620	XP_054926502.1 uncharacterized protein LOC126532109 [Dermacentor andersoni]
trinity_MM2_TRINITY_DN8633_c3_g1_i1_1	12.26	3.1	1.78684	3.33434	4.88525	0.00270871	0.0348684	405
trinity_MM2_TRINITY_DN8562_c0_g1_i5_1	11.89	3.01	1.78403	3.29991	4.73175	0.00296107	0.0373355	737
trinity_MM2_TRINITY_DN1303_c0_g1_i5_1	34.75	9.02	1.77426	4.62723	4.57263	0.00324866	0.0391447	7803	XP_037499100.1	95.6	496	22	0	282	1769	1	496	0	927	34632	XP_037499100.1 Y+L amino acid transporter 2 isoform X2 [Rhipicephalus sanguineus]
trinity_MM2_TRINITY_DN447_c0_g1_i16_1	25.02	6.51	1.76574	4.20366	4.98501	0.00255678	0.0337171	1415	WP_265430095.1	75	68	14	1	205	2	60	124	1.16e-17	95.9	573	WP_265430095.1 hypothetical protein, partial [Klebsiella pneumoniae]
trinity_FM3_TRINITY_DN13722_c0_g1_i2_1	11.66	3.04	1.74239	3.28488	4.49232	0.00340474	0.0407895	515
trinity_MM2_TRINITY_DN150185_c0_g3_i1_1	34.61	9.2	1.74032	4.62875	4.47979	0.00342979	0.0411184	555
trinity_SMG_TRINITY_DN2720_c0_g1_i16_1	13.25	3.48	1.73671	3.43253	5.06299	0.0024442	0.0328947	618
trinity_FM3_TRINITY_DN18351_c0_g1_i5_1	12.1	3.21	1.71961	3.33097	4.57125	0.00325129	0.0393092	306	KAH7973081.1	79.2	72	14	1	56	268	350	421	5.81e-27	113	34632	KAH7973081.1 hypothetical protein HPB52_021078 [Rhipicephalus sanguineus]
trinity_MM2_TRINITY_DN2212_c0_g1_i2_1	19.99	5.36	1.71876	3.93051	5.48502	0.00191801	0.0276316	580	XP_050042672.1	71.6	183	52	0	580	32	331	513	8.07e-92	288	34620	XP_050042672.1 cytochrome P450 3A24-like [Dermacentor andersoni]
trinity_MM0_CL112083Contig1_1	32.48	8.91	1.69465	4.55483	4.39503	0.00360439	0.0421053	2850	XP_049528189.1	48.5	553	271	7	2455	815	29	573	7.76e-156	505	543639	XP_049528189.1 hepatocyte growth factor receptor-like isoform X4 [Dermacentor silvarum]
trinity_FM3_CL43155Contig1_1	10.44	2.81	1.69392	3.16946	3.87889	0.00488969	0.0498355	380
trinity_FM3_TRINITY_DN136844_c4_g2_i1_1	15.8	4.3	1.69216	3.64851	5.59203	0.00180424	0.0258224	437	XP_050041808.1	80.3	76	14	1	208	432	1	76	4.84e-34	127	34620	XP_050041808.1 protein lethal(2)essential for life-like [Dermacentor andersoni]
trinity_FM3_CL23523Contig1_1	36.2	9.97	1.69033	4.69821	4.19877	0.00404534	0.0457237	1141	KAH7961892.1	48.5	103	53	0	533	225	1	103	2.2e-21	99.8	34632	KAH7961892.1 hypothetical protein HPB52_013233 [Rhipicephalus sanguineus]
trinity_MM2_CL6713Contig1_1	21.6	5.93	1.687	4.03331	5.10962	0.00237936	0.0319079	2351	XP_037278332.1	52.8	125	55	1	231	593	9	133	1.47e-30	132	6941	XP_037278332.1 LOW QUALITY PROTEIN: isoamyl acetate-hydrolyzing esterase 1 homolog [Rhipicephalus microplus]
trinity_MM2_TRINITY_DN27982_c3_g1_i4_1	11.74	3.2	1.68085	3.30345	4.29808	0.00381554	0.0435855	947
trinity_SMG_TRINITY_DN18793_c0_g1_i1_1	14.24	3.91	1.67681	3.52776	5.15792	0.00231406	0.0310855	888	XP_037498840.2	65.9	214	69	2	632	3	2	215	2.52e-69	234	34632	XP_037498840.2 uncharacterized protein LOC119372432 [Rhipicephalus sanguineus]
trinity_FM0_SCL30Contig68_1	13.47	3.71	1.67084	3.46365	4.86903	0.00273428	0.0351974	279
trinity_FM3_TRINITY_DN2926_c0_g1_i5_1	11.48	3.16	1.6664	3.28065	4.15426	0.00415298	0.0463816	877
trinity_FM0_TRINITY_DN2653_c2_g1_i1_1	11.91	3.3	1.65852	3.32385	4.27608	0.00386523	0.04375	1294	XP_037578736.1	74	334	86	1	1061	63	1	334	1.21e-183	525	543639	XP_037578736.1 procathepsin L isoform X1 [Dermacentor silvarum]
trinity_MM0_TRINITY_DN171_c1_g1_i3_1	22.15	6.24	1.65095	4.07211	4.92278	0.00265049	0.034375	586	KAG0445303.1	44.5	110	61	0	550	221	6	115	3.7e-19	89.7	34615	KAG0445303.1 hypothetical protein HPB47_017055, partial [Ixodes persulcatus]
trinity_MM2_TRINITY_DN44473_c0_g1_i4_1	12.85	3.59	1.64948	3.41282	4.56776	0.00325791	0.0396382	1041	XP_049276348.1	30.2	179	119	3	754	236	12	190	2.97e-09	70.1	34632	XP_049276348.1 uncharacterized protein LOC125760372 [Rhipicephalus sanguineus]
trinity_MM2_TRINITY_DN1330_c0_g1_i11_1	16.56	4.68	1.64035	3.71503	5.43893	0.00196928	0.028125	563
trinity_FM3_SCL1Contig12733_1	14.14	4.02	1.62787	3.52869	4.91067	0.00266913	0.0347039	941
trinity_FM3_CL2812Contig1_1	19.5	5.58	1.62639	3.91794	5.23631	0.00221201	0.0294408	3697	XP_037291577.1	92.7	317	23	0	794	1744	1	317	1.07e-214	632	6941	XP_037291577.1 stearoyl-CoA desaturase 5-like [Rhipicephalus microplus]
trinity_FM0_SCL3Contig999_1	28.35	8.2	1.61746	4.39411	4.39492	0.00360461	0.0422697	359
trinity_MM0_TRINITY_DN1839_c0_g1_i2_1	34.7	10.31	1.58168	4.66581	4.00764	0.00452945	0.0485197	2209
trinity_MM2_TRINITY_DN5605_c0_g1_i8_1	12.81	3.77	1.57664	3.423	4.26615	0.00388789	0.0442434	472	XP_054918849.1	53.1	160	72	1	1	471	906	1065	8.87e-39	151	34620	XP_054918849.1 SKI2 subunit of superkiller complex protein-like isoform X4 [Dermacentor andersoni]		RNase H	2.1e-07	62.4	Metazoa		0					ENOG
trinity_SMG_CL249Contig3_1	15.79	4.69	1.56921	3.6717	5.00143	0.00253264	0.0332237	686	XP_042149350.1	35.7	112	72	0	171	506	121	232	8.96e-09	65.9	6945	XP_042149350.1 uncharacterized protein LOC121837681, partial [Ixodes scapularis]
trinity_MM2_CL73942Contig1_1	17.68	5.27	1.56673	3.80942	5.24416	0.00220205	0.0291118	599	XP_050039423.1	57.6	99	41	1	514	221	7	105	1.16e-28	122	34620	XP_050039423.1 acid phosphatase type 7-like [Dermacentor andersoni]
trinity_FM3_TRINITY_DN1644_c0_g1_i3_1	16.91	5.07	1.55755	3.75698	5.08956	0.00240703	0.0320724	474	XP_049270589.1	80	105	21	0	364	50	1	105	2.27e-48	173	34632	XP_049270589.1 cytochrome P450 3A41 [Rhipicephalus sanguineus]
trinity_MM0_TRINITY_DN52467_c0_g1_i1_1	18.81	5.7	1.5447	3.89019	4.99772	0.00253808	0.0335526	568	XP_040066869.3	48.6	148	76	0	553	110	24	171	4.74e-35	132	6945	XP_040066869.3 uncharacterized protein LOC120840415, partial [Ixodes scapularis]
trinity_MM2_SCL10Contig1365_1	12.95	3.96	1.52334	3.44611	4.09945	0.00428973	0.0475329	3908	XP_054926161.1	91	223	20	0	3190	2522	163	385	1.38e-139	444	34620	XP_054926161.1 phosphoenolpyruvate carboxykinase, cytosolic [GTP]-like, partial [Dermacentor andersoni]
trinity_MM0_TRINITY_DN3773_c0_g1_i11_1	22.39	6.92	1.51981	4.11328	4.3666	0.00366501	0.0424342	1060
trinity_FM0_TRINITY_DN3370_c0_g1_i8_1	22.17	6.92	1.50565	4.10391	4.32209	0.00376206	0.0430921	1405
trinity_FM3_SCL3Contig1149_1	24.5	7.71	1.49554	4.23307	4.10198	0.00428331	0.0473684	1149
trinity_MM2_TRINITY_DN3769_c0_g1_i1_1	5.33	13.83	-1.51086	3.61703	4.78089	0.00287772	0.0366776	1566
trinity_SMG_CL67313Contig1_1	4.57	11.91	-1.51336	3.4384	4.24147	0.00394481	0.0445724	542	XP_037519421.1	81	168	31	1	17	520	61	227	3.44e-77	256	34632	XP_037519421.1 solute carrier organic anion transporter family member 74D isoform X2 [Rhipicephalus sanguineus]		Solute carrier organic anion transporter family, member	0.00014	53.1	Insecta		6	P:GO:0043252; P:GO:0098656; C:GO:0005886; C:GO:0043229; F:GO:0015347; F:GO:0008509	P:monoatomic anion transmembrane transport; C:intracellular organelle; F:sodium-independent organic anion transmembrane transporter activity; P:sodium-independent organic anion transport; F:monoatomic anion transmembrane transporter activity; C:plasma membrane			KOG,ENOG
trinity_FM3_SCL1Contig3729_1	4.03	11.07	-1.58492	3.3375	4.23045	0.0039705	0.0449013	5125	KAJ8044616.1	31.3	812	518	14	3148	788	116	912	9.17e-106	375	206669	KAJ8044616.1 RNA-directed DNA polymerase from mobile element jockey [Holothuria leucospilota]	XIRP2	alpha-actinin binding	0.29	41.6	Mammalia		7	P:GO:0045216; P:GO:0003281; C:GO:0030018; F:GO:0051393; F:GO:0003779; P:GO:0055008; C:GO:0030054	P:cell-cell junction organization; P:ventricular septum development; F:alpha-actinin binding; F:actin binding; P:cardiac muscle tissue morphogenesis; C:Z disc; C:cell junction			ENOG
trinity_FM0_TRINITY_DN8439_c0_g2_i3_1	4.42	12.22	-1.59685	3.45024	4.70861	0.00300119	0.0378289	1059	XP_042148870.1	46.4	110	53	2	5	334	70	173	2.68e-15	86.3	6945	XP_042148870.1 uncharacterized protein LOC121837340, partial [Ixodes scapularis]		queuine tRNA-ribosyltransferase activity	0.6	40.4	Opisthokonta		0					KOG,ENOG
trinity_MM0_CL10172Contig1_1	7.23	19.87	-1.59925	4.04615	4.88223	0.00271345	0.0350329	860	KAH7983801.1	61.9	139	53	0	131	547	14	152	1.32e-60	200	34632	KAH7983801.1 hypothetical protein HPB52_014545 [Rhipicephalus sanguineus]
trinity_MM0_TRINITY_DN31161_c0_g1_i12_1	10.4	29.25	-1.63774	4.53941	4.31918	0.0037685	0.0432566	551
trinity_MM0_TRINITY_DN17463_c0_g1_i2_1	3.72	10.72	-1.65074	3.28679	4.35178	0.00369702	0.0425987	6402	KAH7984419.1	94.2	69	4	0	4462	4256	79	147	1.94e-31	133	34632	KAH7984419.1 hypothetical protein HPB52_020471 [Rhipicephalus sanguineus]
trinity_MM2_TRINITY_DN144666_c0_g1_i20_1	9.09	26.07	-1.66403	4.38184	4.58253	0.00322995	0.0386513	743	XP_013396880.1	53.5	86	40	0	270	527	9	94	1.1e-23	106	7574	XP_013396880.1 uncharacterized protein LOC106163748 [Lingula anatina]
trinity_MM2_TRINITY_DN2773_c0_g1_i9_1	4.22	12.49	-1.6929	3.45576	5.23622	0.00221213	0.0296053	1384	KJV79990.1	40.1	147	87	1	33	470	54	200	1.29e-30	129	1359157	KJV79990.1 reverse transcriptase family protein [Anaplasma phagocytophilum str. CRT53-1]
trinity_SMG_CL4833Contig1_1	4.17	12.37	-1.69577	3.44379	5.19952	0.00225932	0.0297697	16047	XP_050047783.1	87.1	435	49	6	15435	14143	1	432	6.15e-234	727	34620	XP_050047783.1 uncharacterized protein LOC126544487 isoform X2 [Dermacentor andersoni]
trinity_MM2_TRINITY_DN482_c0_g1_i4_1	3.53	10.53	-1.6982	3.2568	4.45559	0.00347871	0.0416118	696	XP_054918508.1	41	122	55	5	595	251	247	358	4.56e-08	65.5	34620	XP_054918508.1 spastin-like isoform X2 [Dermacentor andersoni]
trinity_FM3_TRINITY_DN47660_c0_g1_i3_1	5.33	15.89	-1.70959	3.74231	6.17365	0.00129667	0.0220395	251	QZR93732.1	67.2	58	19	0	246	73	1	58	1.76e-15	75.9	2170063	QZR93732.1 nucleocapsid protein [Tamdy orthonairovirus]
trinity_MM2_SCL4Contig1903_1	3.91	11.89	-1.72917	3.39066	5.14488	0.0023315	0.03125	662
trinity_MM2_SCL10Contig1294_1	4.11	12.87	-1.77267	3.47507	5.7486	0.00165018	0.0245066	2909	Q8WPI3.1	74.3	140	36	0	2787	2368	1	140	9.84e-71	242	6941	Q8WPI3.1 RecName: Full=Boophilin-G2; Flags: Precursor [Rhipicephalus microplus]
trinity_MM0_SCL6Contig785_1	3.17	10.07	-1.78379	3.18972	4.48447	0.00342041	0.0409539	752	KAH6947378.1	56.2	105	43	1	487	173	46	147	7.32e-26	110	266040	KAH6947378.1 hypothetical protein HPB50_018533 [Hyalomma asiaticum]
trinity_FM0_CL138Contig8_1	2.75	8.87	-1.79927	3.04639	4.09795	0.00429353	0.0476974	1031	XP_037556374.1	88.2	161	19	0	1030	548	362	522	1.61e-84	290	543639	XP_037556374.1 apolipophorins-like [Dermacentor silvarum]
trinity_MM2_SCL11Contig249_1	5.22	16.59	-1.80069	3.77659	6.67228	0.000979236	0.0177632	1880	XP_037582294.1	89.4	246	26	0	1465	728	1	246	6.06e-146	433	543639	XP_037582294.1 ADP-sugar pyrophosphatase isoform X2 [Dermacentor silvarum]
trinity_MM2_SCL2Contig1242_1	2.83	9.14	-1.80247	3.07861	4.22863	0.00397475	0.0450658	1469	XP_037519090.1	82	333	59	1	1350	352	1	332	9.06e-198	563	34632	XP_037519090.1 procathepsin L isoform X1 [Rhipicephalus sanguineus]
trinity_MM0_SCL3Contig3456_1	5.68	18.13	-1.80892	3.88522	6.31206	0.00119919	0.0212171	2798	KAH7946338.1	86.7	98	13	0	764	1057	7	104	1.93e-48	179	543639	KAH7946338.1 hypothetical protein HPB49_023368 [Dermacentor silvarum]
trinity_MM2_CL3125Contig3_1	2.69	8.75	-1.81024	3.0296	4.07919	0.00434145	0.0481908	636
trinity_FM3_TRINITY_DN20592_c0_g1_i8_1	2.54	8.32	-1.81733	2.974	3.90759	0.00480684	0.0495066	498
trinity_FM0_CL603Contig2_1	2.47	8.24	-1.84189	2.95936	3.94478	0.0047017	0.0490132	621
trinity_MM0_CL20723Contig1_1	4.08	13.48	-1.84913	3.51519	6.37047	0.00116035	0.0203947	337
trinity_FM3_TRINITY_DN1995_c2_g1_i10_1	2.79	9.41	-1.86356	3.09967	4.55595	0.00328045	0.0399671	389	XP_050033591.1	45.8	118	41	4	332	3	94	196	1.13e-08	63.9	34620	XP_050033591.1 sodium-dependent phosphate transport protein 2B-like isoform X1 [Dermacentor andersoni]
trinity_FM0_SCL4Contig689_1	2.76	9.32	-1.86476	3.08887	4.51792	0.00335415	0.0404605	434
trinity_FM3_SCL7Contig614_1	3.77	12.73	-1.87757	3.44203	6.17072	0.00129882	0.0222039	467
trinity_FM0_SCL4Contig1174_1	4.24	14.59	-1.90854	3.59881	7.02746	0.00080269	0.0141447	369	DAA34065.1	78.9	95	20	0	285	1	89	183	3.91e-50	169	34610	DAA34065.1 TPA_exp: sulfotransferase, partial [Amblyomma variegatum]
trinity_MM2_TRINITY_DN2892_c1_g1_i5_1	3.78	13.1	-1.91484	3.46896	6.51515	0.0010696	0.0192434	478	XP_037285442.1	45.3	86	47	0	218	475	29	114	5.52e-12	70.1	6941	XP_037285442.1 uncharacterized protein LOC119178354 [Rhipicephalus microplus]
trinity_FM3_CL2139Contig1_1	3.49	12.39	-1.94631	3.39774	6.31282	0.00119868	0.0210526	1976	XP_040079344.1	90	40	4	0	1975	1856	1472	1511	6.63e-08	69.7	6945	XP_040079344.1 uncharacterized protein LOC8050929 [Ixodes scapularis]
trinity_MM2_SCL5Contig880_1	2.79	9.99	-1.94881	3.1512	4.81554	0.00282042	0.0355263	326
trinity_FM0_TRINITY_DN5886_c3_g1_i17_1	2.48	8.93	-1.9508	3.02738	4.61219	0.00317454	0.0384868	2890
trinity_MM2_SCL4Contig1718_1	4.25	15.09	-1.95348	3.63124	7.37261	0.000662248	0.0120066	364
trinity_FM3_TRINITY_DN181478_c0_g1_i3_1	2.76	9.92	-1.95367	3.14253	4.79347	0.00285678	0.0361842	1247
trinity_FM0_SCL4Contig2898_1	4.49	15.95	-1.95591	3.69827	7.50777	0.000614333	0.0115132	508	KAH6940451.1	95.7	116	5	0	350	3	1	116	1.82e-74	232	266040	KAH6940451.1 hypothetical protein HPB50_000058 [Hyalomma asiaticum]			0.026	44.7	Bilateria		0					ENOG
trinity_FM3_CL62534Contig1_1	3.28	11.82	-1.9652	3.33962	6.10953	0.00134455	0.0223684	772	XP_037520341.1	97.4	117	3	0	551	201	433	549	5.64e-67	227	34632	XP_037520341.1 LOW QUALITY PROTEIN: T-complex protein 1 subunit alpha-like [Rhipicephalus sanguineus]
trinity_FM3_TRINITY_DN48085_c0_g1_i4_1	4.07	14.77	-1.98331	3.5999	7.48058	0.000623679	0.0116776	750	DAA34396.1	98.5	134	2	0	243	644	1	134	5.21e-87	266	34610	DAA34396.1 TPA_inf: ornithine aminotransferase, partial [Amblyomma variegatum]
trinity_MM2_TRINITY_DN7059_c0_g1_i2_1	4.1	14.91	-1.98655	3.61072	7.52608	0.000608121	0.0113487	3155	KAH6934415.1	81.2	165	31	0	2383	2877	129	293	4.08e-88	296	266040	KAH6934415.1 hypothetical protein HPB50_024175 [Hyalomma asiaticum]	CTRB1	digestion	5.8e-20	104.4	Mammalia	EC:3.4.21.1	6	P:GO:0022617; P:GO:0009235; F:GO:0004252; P:GO:0006508; P:GO:0006805; C:GO:0005615	C:extracellular space; P:extracellular matrix disassembly; F:serine-type endopeptidase activity; P:proteolysis; P:cobalamin metabolic process; P:xenobiotic metabolic process	K01310		COG,KOG,ENOG
trinity_MM2_CL1250Contig3_1	2.07	7.81	-2.00651	2.87561	4.2128	0.004012	0.0455592	536
trinity_FM0_TRINITY_DN280899_c1_g1_i2_1	5.35	19.74	-2.01524	3.95222	6.49777	0.0010801	0.0194079	773														TMEM95	Transmembrane protein 95	0.93	40	Cetartiodactyla		0					ENOG
trinity_MM2_CL63Contig4_1	5.36	19.8	-2.01696	3.95573	6.52001	0.00106667	0.0190789	472
trinity_MM0_TRINITY_DN67316_c0_g1_i6_1	16.57	60.46	-2.01703	5.44341	4.15475	0.00415179	0.0462171	597
trinity_FM3_TRINITY_DN6060_c0_g1_i3_1	7.84	29.45	-2.0493	4.46249	5.48399	0.00191914	0.0277961	443	XP_050029191.1	77.4	84	19	0	252	1	6	89	3.01e-31	127	34620	XP_050029191.1 carboxypeptidase Q-like [Dermacentor andersoni]
trinity_SMG_TRINITY_DN1568_c0_g1_i10_1	4.26	16.33	-2.06327	3.70785	8.02664	0.000460944	0.0101974	295
trinity_FM3_SCL19Contig185_1	2.99	11.62	-2.06898	3.30233	6.43592	0.00111835	0.0199013	544
trinity_SMG_TRINITY_DN4083_c0_g1_i2_1	21.46	81.56	-2.07771	5.84856	3.96617	0.00464232	0.0488487	373
trinity_MM2_TRINITY_DN5519_c0_g4_i2_1	3.86	15	-2.0794	3.60174	8.06126	0.000452217	0.00986842	430
trinity_FM0_CL10129Contig1_1	1.89	7.54	-2.07956	2.82797	4.27214	0.00387422	0.0440789	839
trinity_SMG_TRINITY_DN17396_c0_g1_i2_1	3.14	12.36	-2.08947	3.37041	6.92273	0.00085107	0.0151316	1982	KAH7956300.1	67.6	216	70	0	288	935	1	216	6.11e-100	315	34632	KAH7956300.1 hypothetical protein HPB52_007902 [Rhipicephalus sanguineus]
trinity_MM2_CL96Contig3_1	2.27	9.09	-2.09701	3.02326	5.16684	0.00230221	0.0307566	1341	AHN53426.1	46.2	409	185	3	164	1339	1	391	6.42e-106	332	1029659	AHN53426.1 reverse transcriptase/ribonuclease H, partial [Nuttalliella namaqua]
trinity_MM2_CL9159Contig2_1	2.38	9.55	-2.10273	3.07628	5.08408	0.00241465	0.0324013	1480	XP_049272483.1	38	137	77	3	698	297	31	162	6.06e-13	84.3	34632	XP_049272483.1 uncharacterized protein LOC125758855 [Rhipicephalus sanguineus]
trinity_FM3_TRINITY_DN3160_c0_g1_i2_1	2.22	8.96	-2.10685	3.00616	5.12709	0.00235551	0.0315789	2038	XP_049527144.1	52.8	178	79	1	252	770	4	181	3.47e-56	200	543639	XP_049527144.1 boophilin-H2 isoform X1 [Dermacentor silvarum]
trinity_FM0_TRINITY_DN692_c5_g1_i14_1	1.85	7.54	-2.10839	2.82374	4.35022	0.00370042	0.0427632	748
trinity_MM2_CL63Contig5_1	2.45	9.99	-2.12729	3.12222	5.39658	0.00201763	0.0282895	858
trinity_FM3_CL67276Contig1_1	2.3	9.41	-2.12839	3.05615	5.24243	0.00220425	0.0292763	398	KAH7973860.1	62.6	99	35	2	44	340	1	97	3.29e-32	129	543639	KAH7973860.1 hypothetical protein HPB49_005957 [Dermacentor silvarum]
trinity_FM3_CL48837Contig1_1	13.16	52.89	-2.15392	5.23314	4.66277	0.00308234	0.0381579	1351
trinity_MM0_TRINITY_DN3696_c0_g2_i4_1	2.99	12.57	-2.18125	3.37533	7.44008	0.00063787	0.0118421	2486	XP_037527419.1	97.6	629	13	2	3	1883	213	841	0	1159	34632	XP_037527419.1 FACT complex subunit SPT16 [Rhipicephalus sanguineus]
trinity_FM3_TRINITY_DN8984_c0_g1_i14_1	2.33	9.9	-2.18305	3.10374	5.52745	0.00187204	0.0264803	306	KAG0433191.1	49.3	73	35	2	305	90	21	92	2.78e-15	75.9	34615	KAG0433191.1 hypothetical protein HPB47_020149 [Ixodes persulcatus]
trinity_MM0_TRINITY_DN1804_c0_g2_i1_1	9.96	40.95	-2.18307	4.87891	5.19283	0.00226803	0.0302632	823
trinity_FM3_TRINITY_DN16340_c0_g2_i3_1	4.03	16.85	-2.18578	3.72567	8.69084	0.000319813	0.00674342	388
trinity_MM2_CL24333Contig1_1	2.3	9.82	-2.18917	3.09388	5.50321	0.00189816	0.0271382	1603	XP_037575934.1	68.4	313	99	0	195	1133	1	313	2.69e-157	461	543639	XP_037575934.1 sulfotransferase 1B1 [Dermacentor silvarum]
trinity_FM3_TRINITY_DN3160_c0_g1_i6_1	1.47	6.47	-2.19838	2.65743	3.97142	0.00462787	0.0486842	373
trinity_MM2_TRINITY_DN2276_c0_g1_i12_1	1.88	8.18	-2.20251	2.89505	4.97623	0.00256979	0.0338816	463
trinity_MM0_SCL3Contig1225_1	3.29	14.02	-2.20499	3.50021	8.36184	0.000383182	0.00838816	379	KAH6925246.1	62.5	80	30	0	364	125	1	80	6.21e-28	111	266040	KAH6925246.1 hypothetical protein HPB50_002861 [Hyalomma asiaticum]
trinity_FM3_TRINITY_DN11249_c0_g1_i1_1	5.16	21.79	-2.20787	4.04384	6.57133	0.00103635	0.0185855	735
trinity_MM2_TRINITY_DN149629_c0_g1_i5_1	3.71	15.92	-2.21988	3.65078	9.00997	0.000268511	0.00559211	1318	KAH6930414.1	93.5	186	12	0	759	1316	1	186	1.28e-125	379	266040	KAH6930414.1 hypothetical protein HPB50_013454 [Hyalomma asiaticum]
trinity_SMG_TRINITY_DN1124_c0_g2_i6_1	6.67	28.5	-2.23118	4.38722	5.98604	0.00144195	0.0235197	550
trinity_MM2_CL14938Contig1_1	2.85	12.56	-2.24631	3.36443	7.71727	0.00054695	0.0108553	303
trinity_FM0_TRINITY_DN201654_c0_g1_i1_1	1.4	6.46	-2.26065	2.64783	4.10968	0.00426385	0.0472039	2124	XP_037555897.1	96	273	11	0	628	1446	1	273	6.91e-184	542	543639	XP_037555897.1 aldehyde dehydrogenase, mitochondrial-like [Dermacentor silvarum]	ALDH2	glyceraldehyde-3-phosphate dehydrogenase (NAD+) (non-phosphorylating) activity	8.4e-112	410.6	Rodentia	EC:1.2.1.3	22	F:GO:0004029; P:GO:0032355; P:GO:0006069; P:GO:0032496; P:GO:0032870; P:GO:0033574; P:GO:0032570; P:GO:0006805; P:GO:0005975; P:GO:0055093; P:GO:0009636; P:GO:0022900; P:GO:0035094; P:GO:0071229; F:GO:0042802; P:GO:0001889; P:GO:0043066; F:GO:0070404; P:GO:0071398; P:GO:0016999; C:GO:0005759; F:GO:0009055	P:ethanol oxidation; P:cellular response to acid chemical; P:response to estradiol; P:liver development; P:response to lipopolysaccharide; P:response to toxic substance; P:cellular response to fatty acid; F:NADH binding; F:aldehyde dehydrogenase (NAD+) activity; P:cellular response to hormone stimulus; P:antibiotic metabolic process; P:response to progesterone; P:response to testosterone; F:ident…	K00128	map00010,map00053,map00071,map00280,map00310,map00330,map00340,map00380,map00410,map00561,map00620,map00625,map00903,map00981,map01100,map01110,map01120,map01130	COG,KOG,ENOG
trinity_MM0_TRINITY_DN2200_c0_g1_i1_1	16.81	72.68	-2.26155	5.6543	4.46663	0.0034563	0.0414474	2214	XP_029824507.4	46.4	192	95	2	1023	451	85	269	2.01e-46	177	6945	XP_029824507.4 chymotrypsinogen B [Ixodes scapularis]
trinity_MM0_TRINITY_DN131_c15_g1_i2_1	2.13	9.62	-2.26439	3.06039	5.6388	0.00175672	0.0254934	961
trinity_MM0_SCL5Contig1297_1	2.46	11.18	-2.28228	3.22539	6.72395	0.000951265	0.0169408	2339	KAH6943756.1	99.1	107	1	0	553	233	55	161	1.31e-63	221	266040	KAH6943756.1 hypothetical protein HPB50_026932 [Hyalomma asiaticum]
trinity_FM3_TRINITY_DN5136_c0_g1_i4_1	4.9	22.1	-2.30082	4.04682	6.72961	0.000948255	0.0166118	7000
trinity_MM2_TRINITY_DN2761_c2_g1_i6_1	2.52	11.63	-2.30561	3.26698	7.32685	0.00067932	0.0126645	1177	XP_050026972.1	76.3	279	66	0	1056	220	18	296	3.38e-155	449	34620	XP_050026972.1 uncharacterized protein LOC126522291 isoform X1 [Dermacentor andersoni]
trinity_FM0_CL23547Contig2_1	1.5	7.14	-2.31134	2.74058	4.64631	0.00311203	0.0383224	2211	GFV60427.1	43.3	134	75	1	451	53	35	168	1.49e-20	103	2585209	GFV60427.1 RNase H domain-containing protein [Trichonephila clavipes]
trinity_FM3_TRINITY_DN2_c3_g1_i13_1	28.11	125.68	-2.31345	6.41547	4.06488	0.00437839	0.0483553	544	XP_037575314.1	79.8	94	19	0	543	262	229	322	1.95e-49	173	543639	XP_037575314.1 actinia tenebrosa protease inhibitors-like [Dermacentor silvarum]
trinity_MM2_TRINITY_DN2858_c1_g1_i3_1	1.73	8.22	-2.32124	2.88403	5.34218	0.00208155	0.0286184	757	XP_042149350.1	36.4	162	92	5	219	683	2	159	2.07e-10	70.9	6945	XP_042149350.1 uncharacterized protein LOC121837681, partial [Ixodes scapularis]
trinity_FM0_TRINITY_DN243062_c0_g1_i1_1	2.88	13.46	-2.33081	3.43298	8.64364	0.000328206	0.00707237	3353	XP_037557434.1	41.9	981	104	6	3352	410	7	521	1.36e-216	641	543639	XP_037557434.1 putative aminopeptidase W07G4.4 [Dermacentor silvarum]
trinity_MM2_SCL13Contig26_1	3.66	17.11	-2.34204	3.7201	9.26719	0.000233295	0.00378289	5338	XP_037556715.1	95.2	640	28	2	223	2142	1	637	0	1184	543639	XP_037556715.1 heat shock protein 68 isoform X3 [Dermacentor silvarum]	Hsp68	Hsp70 protein	6e-288	996.5	Drosophilidae		0			K03283	map03040,map04010,map04141,map04144,map04213,map04612,map04915,map05134,map05145,map05162,map05164,map05169	COG,KOG,ENOG
trinity_FM0_TRINITY_DN35325_c1_g1_i2_1	1.24	6.12	-2.34324	2.58545	4.08551	0.00432523	0.0478618	2445	KAH7945797.1	75.6	90	22	0	610	879	1	90	4.42e-25	111	543639	KAH7945797.1 hypothetical protein HPB49_015707 [Dermacentor silvarum]
trinity_SMG_CL275Contig5_1	1.34	6.72	-2.37422	2.67246	4.53556	0.00331975	0.0402961	873	GBN27512.1	29.6	240	161	5	161	871	847	1081	1.81e-13	83.2	182803	GBN27512.1 putative RNA-directed DNA polymerase from transposon X-element [Araneus ventricosus]
trinity_MM0_CL8539Contig1_1	1.34	6.75	-2.38054	2.67609	4.56965	0.00325433	0.0394737	904	XP_037519295.1	73.7	99	26	0	213	509	1	99	4.45e-45	159	34632	XP_037519295.1 cystatin-A2 [Rhipicephalus sanguineus]
trinity_FM0_TRINITY_DN10002_c0_g1_i11_1	1.22	6.21	-2.38509	2.59448	4.23384	0.00396258	0.0447368	1158															signaling receptor binding	0.073	45.1	Actinopterygii		0					KOG,ENOG
trinity_FM3_TRINITY_DN2439_c0_g1_i1_1	1.89	9.4	-2.39325	3.01772	5.93437	0.00148484	0.0236842	7910	KAH6932732.1	86.5	694	93	1	499	2580	6	698	0	1194	266040	KAH6932732.1 hypothetical protein HPB50_009053 [Hyalomma asiaticum]	SLC5A9	glucose:sodium symporter activity	5.8e-193	681	Chordata		12	P:GO:0035725; P:GO:1904659; P:GO:1902600; P:GO:0001951; C:GO:0005911; P:GO:0001655; C:GO:0031526; F:GO:0005362; P:GO:0001656; C:GO:0016324; P:GO:0005975; F:GO:0015078	P:urogenital system development; F:proton transmembrane transporter activity; C:brush border membrane; P:metanephros development; P:proton transmembrane transport; P:glucose transmembrane transport; P:carbohydrate metabolic process; P:intestinal D-glucose absorption; C:cell-cell junction; F:low-affinity glucose:sodium symporter activity; P:sodium ion transmembrane transport; C:apical plasma membr…	K14158,K14382,K14383,K14384,K14389,K14391	map04973,map04976,map04978	COG,KOG,ENOG
trinity_MM2_TRINITY_DN94417_c0_g2_i1_1	1.65	8.29	-2.39666	2.88322	5.60225	0.00179374	0.0256579	461	XP_050035035.2	75	116	29	0	55	402	134	249	5.45e-46	164	34620	XP_050035035.2 (3R)-3-hydroxyacyl-CoA dehydrogenase-like [Dermacentor andersoni]		KR domain	3e-17	95.1	Rhabditida	EC:1.1.1.239; EC:1.1.1.62	0			K13370	map00140,map01100	COG,KOG,ENOG
trinity_MM2_CL242Contig5_1	1.27	6.6	-2.41898	2.64948	4.56231	0.0032683	0.0398026	2634
trinity_FM3_TRINITY_DN5255_c2_g1_i9_1	5.35	26.27	-2.4254	4.25017	6.45851	0.00110422	0.0197368	381
trinity_MM2_CL63Contig7_1	2.05	10.4	-2.4275	3.12429	6.6305	0.00100247	0.0179276	544
trinity_MM2_SCL3Contig2220_1	1.09	5.93	-2.46567	2.54157	4.22209	0.0039901	0.0453947	1899	XP_050029135.1	40.9	110	57	4	912	1220	31	139	9.83e-15	83.6	34620	XP_050029135.1 uncharacterized protein LOC126525118 [Dermacentor andersoni]
trinity_MM2_CL93118Contig1_1	2.1	10.99	-2.47355	3.18004	7.21309	0.00072374	0.0133224	873	DAA34066.1	100	63	0	0	635	447	1	63	3.12e-32	128	34610	DAA34066.1 TPA_exp: calponin, partial [Amblyomma variegatum]
trinity_SMG_CL1Contig4919_1	1.31	7.23	-2.50771	2.72958	5.19425	0.00226618	0.0299342	499	XP_050035084.1	77.9	113	22	1	497	159	358	467	1.53e-50	179	34620	XP_050035084.1 glycerophosphocholine cholinephosphodiesterase ENPP6-like [Dermacentor andersoni]
trinity_FM3_TRINITY_DN11705_c0_g1_i1_1	1.38	7.8	-2.54709	2.8021	5.6866	0.0017095	0.0248355	1374	XP_037578143.1	69.7	99	25	2	1068	772	1	94	4.22e-31	129	543639	XP_037578143.1 uncharacterized protein LOC119461035 isoform X1 [Dermacentor silvarum]
trinity_FM0_CL96168Contig1_1	2.3	12.66	-2.5518	3.33159	9.08017	0.000258396	0.00493421	689
trinity_FM0_TRINITY_DN53314_c0_g1_i3_1	2.65	14.65	-2.56662	3.50125	10.484	0.000120411	0.00246711	408
trinity_MM2_TRINITY_DN7512_c2_g1_i2_1	1.2	7.04	-2.5844	2.69455	5.24829	0.00219684	0.0289474	7156	XP_037518231.1	81.5	547	92	2	6002	4362	1	538	1.01e-222	689	34632	XP_037518231.1 annexin-B12 isoform X1 [Rhipicephalus sanguineus]
trinity_MM2_TRINITY_DN2654_c0_g1_i1_1	1.02	6.21	-2.61608	2.56936	4.72989	0.00296427	0.0375	1683
trinity_MM2_CL568Contig3_1	1.43	8.48	-2.61902	2.88076	6.36167	0.00116612	0.0205592	583	XP_054926502.1	49.5	111	54	1	121	453	399	507	1.77e-25	114	34620	XP_054926502.1 uncharacterized protein LOC126532109 [Dermacentor andersoni]			0.027	45.4	Bilateria		0					ENOG
trinity_FM0_CL58634Contig1_1	1.98	11.74	-2.64754	3.23341	8.45075	0.000364894	0.00805921	1947	KAH6922975.1	70.8	178	46	2	1246	728	43	219	2.65e-69	235	266040	KAH6922975.1 hypothetical protein HPB50_020400 [Hyalomma asiaticum]
trinity_MM0_CL80092Contig1_1	1.17	7.21	-2.65113	2.71126	5.52927	0.00187009	0.0263158	696
trinity_MM0_CL21149Contig1_1	3.38	19.73	-2.65695	3.85338	8.55801	0.000344004	0.00756579	435
trinity_FM3_TRINITY_DN1770_c0_g1_i12_1	1.27	7.88	-2.67058	2.79912	6.06631	0.00137784	0.0226974	591	XP_050026764.1	71.2	139	40	0	64	480	1	139	9.16e-69	216	34620	XP_050026764.1 lysozyme-like isoform X1 [Dermacentor andersoni]	LYZ	those in tissues and body fluids are associated with the monocyte- macrophage system and enhance the activity of immunoagents	9.9e-36	156.4	Actinopterygii	EC:3.2.1.17	0			K13915	map04970	ENOG
trinity_MM0_SCL12Contig776_1	1.24	7.8	-2.68729	2.78693	6.0506	0.00139016	0.0228618	502
trinity_MM0_TRINITY_DN762_c1_g1_i2_1	1.5	9.45	-2.70998	2.986	6.94302	0.000841471	0.0149671	539
trinity_FM3_SCL3577Contig1_1	15.36	93.35	-2.75121	5.93142	5.1834	0.00228037	0.0305921	4926	XP_037559006.1	81.3	391	73	0	423	1595	1	391	9.94e-222	664	543639	XP_037559006.1 lysosomal aspartic protease [Dermacentor silvarum]
trinity_FM3_SCL6Contig1990_1	2.08	13.52	-2.78257	3.38087	10.6765	0.000108508	0.00230263	1361	XP_037578537.1	94.8	155	8	0	1260	796	95	249	1.17e-99	309	543639	XP_037578537.1 peroxiredoxin-4 [Dermacentor silvarum]
trinity_SMG_TRINITY_DN2907_c0_g1_i16_1	5.33	33.69	-2.78815	4.52793	6.82785	0.000897474	0.0161184	3402	XP_037281286.1	98.9	175	2	0	1571	1047	88	262	6.55e-110	354	6941;34620;34632;266040;543639	XP_037281286.1 40S ribosomal protein S4 [Rhipicephalus microplus]
trinity_FM0_CL37266Contig1_1	1.81	12.05	-2.80585	3.24543	9.2884	0.000230609	0.00361842	1826	ABI74752.1	86.1	72	10	0	405	620	1	72	6.43e-35	137	6943	ABI74752.1 amercin [Amblyomma americanum]
trinity_FM0_TRINITY_DN119736_c0_g3_i1_1	3.46	23.87	-2.89777	4.06572	7.71483	0.000547692	0.0110197	515
trinity_FM0_TRINITY_DN27402_c0_g1_i6_1	1.07	7.96	-2.90701	2.78635	6.72882	0.000948674	0.0167763	885	MBS2634219.1	67.3	55	18	0	412	576	2	56	5.91e-13	75.9		MBS2634219.1 hypothetical protein [Salmonella enterica subsp. enterica serovar 1,4,[5],12:i:-]
trinity_MM0_TRINITY_DN72950_c0_g1_i6_1	10.17	70.9	-2.94353	5.52348	5.82673	0.00157845	0.0241776	2935	KAH7986562.1	90.9	44	4	0	7	138	298	341	3.9e-13	84.7	543639	KAH7986562.1 hypothetical protein HPB49_025906 [Dermacentor silvarum]		Lipid transporter activity. It is involved in the biological process described with lipid transport	0.18	41.2	Insecta		0					KOG,ENOG
trinity_FM0_SCL3Contig1209_1	1.35	10.94	-3.05788	3.11206	9.03033	0.000265537	0.00542763	575	XP_050030023.2	58	88	29	3	445	194	57	140	3.46e-24	103	34620	XP_050030023.2 uncharacterized protein LOC126526072 [Dermacentor andersoni]
trinity_MM0_CL309Contig2_1	1.78	15.14	-3.15478	3.47722	13.5525	2.31979e-05	0.00115132	818
trinity_FM0_CL1022Contig2_1	2.06	18.12	-3.21498	3.68883	10.8312	9.98054e-05	0.00197368	356	XP_050047744.2	66	47	16	0	349	209	409	455	4.75e-08	61.6	34620	XP_050047744.2 uncharacterized protein LOC126544455 [Dermacentor andersoni]
trinity_MM0_SCL4Contig1695_1	2.31	20.87	-3.26177	3.85981	9.16599	0.000246554	0.00460526	761
trinity_MM2_TRINITY_DN2092_c0_g1_i9_1	2.89	29.14	-3.43358	4.27232	7.99204	0.000469835	0.0103618	2087	XP_042142191.1	48.9	182	93	0	1179	634	1	182	1.12e-52	191	6945	XP_042142191.1 uncharacterized protein LOC121833151, partial [Ixodes scapularis]
trinity_MM2_TRINITY_DN5519_c0_g4_i1_1	185.23	1850.69	-3.47798	10.1316	4.12939	0.00421444	0.0467105	758
trinity_MM2_TRINITY_DN2769_c0_g1_i9_1	1.17	15.5	-3.74283	3.46128	16.2405	5.57877e-06	0.000493421	1281
trinity_FM3_TRINITY_DN1519_c1_g2_i1_1	4.88	61.17	-3.77044	5.24526	7.33214	0.000677323	0.0125	327
trinity_FM0_TRINITY_DN2836_c0_g1_i1_1	1.11	16.49	-3.89957	3.52592	17.6707	2.62648e-06	0.000328947	1161	XP_054932033.1	68.4	98	31	0	186	479	18	115	6.14e-33	130	34620	XP_054932033.1 uncharacterized protein LOC126540486 [Dermacentor andersoni]
trinity_FM0_SCL1Contig5798_1	1.62	25.32	-4.01829	4.05159	9.1228	0.000252444	0.00476974	4342	XP_054918958.1	65.9	135	45	1	3348	3752	1076	1209	2.49e-47	199	34620	XP_054918958.1 uncharacterized protein LOC126547038 [Dermacentor andersoni]
trinity_FM0_TRINITY_DN2885_c1_g1_i2_1	1.01	16.86	-4.05248	3.54439	18.4658	1.72985e-06	0.000164474	423
trinity_MM2_CL20422Contig2_1	11.72	224.92	-4.40523	7.04513	6.59603	0.00102207	0.0182566	1483	XP_050027487.1	87.8	98	12	0	274	567	1	98	1.95e-49	175	34620	XP_050027487.1 cystatin-B-like [Dermacentor andersoni]	CSTB	Cystatin-like domain	8.3e-21	106.3	Actinopterygii		8	P:GO:0031324; P:GO:0008344; C:GO:0005730; C:GO:0005615; F:GO:0002020; F:GO:0004869; C:GO:0005829; P:GO:0010951	P:negative regulation of endopeptidase activity; F:protease binding; C:extracellular space; F:cysteine-type endopeptidase inhibitor activity; P:adult locomotory behavior; C:nucleolus; P:negative regulation of cellular metabolic process; C:cytosol	K13907		ENOG
trinity_MM2_CL21403Contig1_1	2.35	49.96	-4.49294	4.92885	8.59724	0.000336673	0.00723684	2766	XP_054932033.1	71.3	115	33	0	2127	1783	1	115	1.99e-41	159	34620	XP_054932033.1 uncharacterized protein LOC126540486 [Dermacentor andersoni]
trinity_MM2_TRINITY_DN10427_c0_g1_i9_1	1.36	30.75	-4.52919	4.27888	9.22907	0.000238203	0.00411184	558
trinity_FM0_SCL1Contig6073_1	30.85	666.91	-4.5865	8.59652	6.042	0.00139694	0.0230263	3117	XP_037572979.1	90.2	482	47	0	3056	1611	1	482	0	887	543639	XP_037572979.1 LOW QUALITY PROTEIN: gamma-butyrobetaine dioxygenase-like [Dermacentor silvarum]
trinity_MM0_CL461Contig3_1	2.14	55.15	-4.76275	5.05347	8.71713	0.000315233	0.00657895	701
trinity_FM0_SCL23Contig82_1	26.23	765.89	-5.01908	8.78057	6.33714	0.00118236	0.0208882	1350	XP_037576185.1	53.4	161	74	1	1295	816	1	161	1.47e-56	195	543639	XP_037576185.1 kunitz-type serine protease inhibitor 6 isoform X1 [Dermacentor silvarum]
trinity_MM2_TRINITY_DN48276_c0_g1_i3_1	4.73	142.84	-5.03619	6.37534	7.67985	0.000558409	0.0111842	409	KAG0426810.1	100	84	0	0	364	113	22	105	6.69e-53	172	34615	KAG0426810.1 hypothetical protein HPB47_026102, partial [Ixodes persulcatus]
trinity_SMG_CL11119Contig1_1	73.04	3202.23	-5.60994	10.8271	5.87616	0.00153473	0.0240132	2687	XP_026281658.1	100	376	0	0	2568	1441	1	376	1.43e-269	763	6938;6941;6945;34620;34632;44386;82600;133901;161013;439358;543639	XP_026281658.1 actin-5C [Frankliniella occidentalis]			1.1e-48	200.3	Vertebrata		0					ENOG
trinity_MM0_TRINITY_DN4038_c0_g1_i9_1	5.23	379.37	-6.30342	7.74513	7.84061	0.000510854	0.0106908	991
trinity_SMG_TRINITY_DN12092_c0_g2_i2_1	21.62	2155.65	-6.78916	10.2403	6.94419	0.000840917	0.0148026	1481	KAH7985740.1	95.3	128	6	0	596	213	6	133	6.95e-79	253	34632	KAH7985740.1 hypothetical protein HPB52_025430 [Rhipicephalus sanguineus]
trinity_MM2_TRINITY_DN3_c12_g1_i1_1	29.85	3210.81	-6.901	10.8138	6.75259	0.000936117	0.0162829	1160	KAH6922920.1	74.8	147	36	1	110	547	103	249	2.96e-69	229	266040	KAH6922920.1 hypothetical protein HPB50_020259 [Hyalomma asiaticum]
trinity_SMG_TRINITY_DN12092_c3_g1_i1_1	79.11	14079.4	-7.63136	12.941	6.27011	0.00122791	0.0213816	318
trinity_SMG_CL8950Contig1_1	1.14	270.01	-7.88882	7.24565	9.03685	0.000264591	0.00509868	1050	XP_037510040.1	53.7	121	55	1	963	604	1	121	3.79e-30	127	34632	XP_037510040.1 uncharacterized protein LOC119386843 isoform X4 [Rhipicephalus sanguineus]
